# Supplementary material for: Cumulative burden of 144 conditions, critical care hospitalisation and premature mortality across 26 adult cancers
Source: Nat Commun. 2023 Mar 17;14:1484. doi: 10.1038/s41467-023-37231-3 (PMC10023774; doi:10.1038/s41467-023-37231-3)
Supplement: Supplementary file 3 — Supplementary Data 1-15 [file 41467_2023_37231_MOESM3_ESM.xlsx]

## Sheet: Supplementary Data 1
Supplementary Data 1. Baseline characteristics of cancer survivors and controls.
	All cancer survivors	Controls	Bladder	Bone	Brain	Breast	Cervix	Colon and rectum	Gallbladder and biliary tract	Hodgkin lymphoma	Kidney and renal pelvis	Leukaemia	Liver and intrahepatic bile duct	Lung and bronchus	Melanoma	Multiple myeloma	Non-Hodgkin lymphoma	Oesophagus	Oropharynx	Ovary	Pancreas	Prostate	Small intestine	Spinal cord and nervous system	Stomach	Testis	Thyroid	Uterus
n	243767	506892	9652	343	1614	57365	2547	35054	744	1286	6374	5747	1063	13993	12278	3765	10163	3998	5491	5816	1696	47614	710	92	3764	1921	1937	8740
Male (%)	117821 (48.3)	248672 (49.1)	7327 (75.9)	181 (52.8)	953 (59.0)	368 (0.6)	0 (0.0)	19613 (56.0)	340 (45.7)	739 (57.5)	3983 (62.5)	3406 (59.3)	732 (68.9)	7486 (53.5)	5475 (44.6)	2036 (54.1)	5226 (51.4)	2677 (67.0)	3469 (63.2)	0 (0.0)	820 (48.3)	47614 (100.0)	393 (55.4)	52 (56.5)	2533 (67.3)	1921 (100.0)	478 (24.7)	0 (0.0)
Age groups (%)
18-34	4110 (1.7)	7375 (1.5)	23 (0.2)	71 (20.7)	228 (14.1)	454 (0.8)	491 (19.3)	148 (0.4)	2 (0.3)	388 (30.2)	32 (0.5)	182 (3.2)	10 (0.9)	27 (0.2)	654 (5.3)	3 (0.1)	177 (1.7)	5 (0.1)	65 (1.2)	166 (2.9)	8 (0.5)	1 (0.0)	3 (0.4)	14 (15.2)	12 (0.3)	722 (37.6)	201 (10.4)	23 (0.3)
35-50	23162 (9.5)	46722 (9.2)	259 (2.7)	78 (22.7)	453 (28.1)	9929 (17.3)	972 (38.2)	1560 (4.5)	36 (4.8)	311 (24.2)	557 (8.7)	482 (8.4)	66 (6.2)	445 (3.2)	2296 (18.7)	192 (5.1)	994 (9.8)	180 (4.5)	752 (13.7)	924 (15.9)	112 (6.6)	356 (0.7)	67 (9.4)	27 (29.3)	174 (4.6)	849 (44.2)	576 (29.7)	515 (5.9)
51-65	76244 (31.3)	154920 (30.6)	2078 (21.5)	89 (25.9)	660 (40.9)	22291 (38.9)	556 (21.8)	9564 (27.3)	238 (32.0)	319 (24.8)	2211 (34.7)	1634 (28.4)	371 (34.9)	4034 (28.8)	4003 (32.6)	1057 (28.1)	3358 (33.0)	1349 (33.7)	2433 (44.3)	2232 (38.4)	565 (33.3)	11529 (24.2)	235 (33.1)	39 (42.4)	940 (25.0)	282 (14.7)	626 (32.3)	3551 (40.6)
66-80	106684 (43.8)	226940 (44.8)	5108 (52.9)	85 (24.8)	258 (16.0)	17832 (31.1)	383 (15.0)	17369 (49.5)	353 (47.4)	227 (17.7)	2841 (44.6)	2556 (44.5)	474 (44.6)	7489 (53.5)	3877 (31.6)	1862 (49.5)	4354 (42.8)	1909 (47.7)	1783 (32.5)	2097 (36.1)	817 (48.2)	28462 (59.8)	321 (45.2)	9 (9.8)	1977 (52.5)	62 (3.2)	426 (22.0)	3753 (42.9)
80 above	33567 (13.8)	70935 (14.0)	2184 (22.6)	20 (5.8)	15 (0.9)	6859 (12.0)	145 (5.7)	6413 (18.3)	115 (15.5)	41 (3.2)	733 (11.5)	893 (15.5)	142 (13.4)	1998 (14.3)	1448 (11.8)	651 (17.3)	1280 (12.6)	555 (13.9)	458 (8.3)	397 (6.8)	194 (11.4)	7266 (15.3)	84 (11.8)	3 (3.3)	661 (17.6)	6 (0.3)	108 (5.6)	898 (10.3)
Age at index (mean (SD))	66.74 (12.99)	66.59 (12.74)	72.29 (10.50)	52.58 (19.48)	51.76 (14.34)	63.39 (13.39)	50.00 (16.74)	70.14 (11.16)	68.87 (10.97)	47.76 (18.75)	66.66 (11.73)	67.04 (14.19)	67.70 (11.70)	69.76 (10.07)	61.73 (15.57)	69.91 (11.01)	66.15 (12.95)	68.65 (10.75)	62.96 (12.36)	62.13 (13.17)	67.62 (11.07)	71.50 (8.69)	66.83 (11.79)	50.64 (14.69)	70.43 (11.00)	39.65 (12.62)	55.05 (15.89)	66.52 (10.70)
Indices of multiple deprivation (%)
Least deprived	63725 (26.2)	128499 (25.4)	2292 (23.8)	90 (26.2)	464 (28.8)	15481 (27.0)	475 (18.7)	8990 (25.7)	190 (25.5)	287 (22.3)	1561 (24.5)	1542 (26.9)	249 (23.4)	2478 (17.7)	4022 (32.8)	1000 (26.6)	2780 (27.4)	970 (24.3)	1161 (21.2)	1505 (25.9)	441 (26.0)	13578 (28.5)	196 (27.6)	21 (22.8)	796 (21.2)	438 (22.8)	505 (26.1)	2213 (25.3)
Most deprived	35058 (14.4)	76813 (15.2)	1505 (15.6)	56 (16.3)	230 (14.3)	7620 (13.3)	583 (22.9)	5079 (14.5)	124 (16.7)	195 (15.2)	982 (15.4)	797 (13.9)	196 (18.4)	3408 (24.4)	1144 (9.3)	522 (13.9)	1383 (13.6)	633 (15.8)	1057 (19.3)	790 (13.6)	214 (12.6)	5872 (12.3)	89 (12.5)	17 (18.5)	725 (19.3)	316 (16.5)	273 (14.1)	1248 (14.3)
Treatment type (%)
Chemotherapy only (%)	19691 (8.1)		468 (4.8)	26 (7.6)	74 (4.6)	3102 (5.4)	62 (2.4)	2397 (6.8)	83 (11.2)	400 (31.1)	210 (3.3)	1517 (26.4)	235 (22.1)	1617 (11.6)	43 (0.4)	1145 (30.4)	2440 (24.0)	752 (18.8)	187 (3.4)	1152 (19.8)	352 (20.8)	2415 (5.1)	57 (8.0)	1 (1.1)	605 (16.1)	152 (7.9)	14 (0.7)	185 (2.1)
Surgery only (%)	80491 (33.0)		4893 (50.7)	144 (42.0)	263 (16.3)	14285 (24.9)	1174 (46.1)	16597 (47.3)	325 (43.7)	181 (14.1)	3293 (51.7)	629 (10.9)	237 (22.3)	2211 (15.8)	10238 (83.4)	289 (7.7)	1699 (16.7)	643 (16.1)	1601 (29.2)	2347 (40.4)	393 (23.2)	11266 (23.7)	336 (47.3)	34 (37.0)	1347 (35.8)	985 (51.3)	948 (48.9)	4133 (47.3)
Radiotherapy only (%)	20662 (8.5)		273 (2.8)	21 (6.1)	252 (15.6)	4361 (7.6)	267 (10.5)	1387 (4.0)	9 (1.2)	74 (5.8)	145 (2.3)	108 (1.9)	25 (2.4)	2435 (17.4)	66 (0.5)	291 (7.7)	675 (6.6)	427 (10.7)	798 (14.5)	59 (1.0)	48 (2.8)	8094 (17.0)	6 (0.8)	16 (17.4)	130 (3.5)	53 (2.8)	126 (6.5)	516 (5.9)
Chemotherapy and radiotherapy (%)	12399 (5.1)		155 (1.6)	24 (7.0)	181 (11.2)	2805 (4.9)	207 (8.1)	1340 (3.8)	11 (1.5)	189 (14.7)	97 (1.5)	172 (3.0)	22 (2.1)	2039 (14.6)	19 (0.2)	546 (14.5)	882 (8.7)	452 (11.3)	548 (10.0)	98 (1.7)	76 (4.5)	2229 (4.7)	6 (0.8)	0 (0.0)	123 (3.3)	9 (0.5)	21 (1.1)	148 (1.7)
Chemotherapy and surgery (%)	18125 (7.4)		913 (9.5)	14 (4.1)	84 (5.2)	5376 (9.4)	78 (3.1)	3679 (10.5)	93 (12.5)	155 (12.1)	265 (4.2)	363 (6.3)	66 (6.2)	498 (3.6)	364 (3.0)	258 (6.9)	1148 (11.3)	424 (10.6)	119 (2.2)	1084 (18.6)	216 (12.7)	1800 (3.8)	65 (9.2)	3 (3.3)	383 (10.2)	319 (16.6)	50 (2.6)	308 (3.5)
Radiotherapy and surgery (%)	25909 (10.6)		1102 (11.4)	34 (9.9)	333 (20.6)	12314 (21.5)	267 (10.5)	2119 (6.0)	18 (2.4)	51 (4.0)	381 (6.0)	80 (1.4)	14 (1.3)	789 (5.6)	680 (5.5)	98 (2.6)	478 (4.7)	208 (5.2)	1032 (18.8)	139 (2.4)	37 (2.2)	3325 (7.0)	15 (2.1)	14 (15.2)	113 (3.0)	161 (8.4)	495 (25.6)	1612 (18.4)
Chemotherapy, radiotherapy and surgery (%)	14349 (5.9)		331 (3.4)	8 (2.3)	214 (13.3)	7616 (13.3)	149 (5.9)	1237 (3.5)	8 (1.1)	73 (5.7)	158 (2.5)	60 (1.0)	8 (0.8)	630 (4.5)	157 (1.3)	125 (3.3)	405 (4.0)	248 (6.2)	358 (6.5)	113 (1.9)	43 (2.5)	1972 (4.1)	13 (1.8)	2 (2.2)	89 (2.4)	19 (1.0)	35 (1.8)	278 (3.2)
Chemotherapy type (%)
Alkylating agents (%)	7795 (3.2)		22 (0.2)	10 (2.9)	323 (20.0)	4157 (7.2)	13 (0.5)	91 (0.3)	0 (0.0)	243 (18.9)	19 (0.3)	264 (4.6)	7 (0.7)	96 (0.7)	97 (0.8)	531 (14.1)	1676 (16.5)	12 (0.3)	15 (0.3)	40 (0.7)	5 (0.3)	117 (0.2)	5 (0.7)	0 (0.0)	9 (0.2)	10 (0.5)	3 (0.2)	30 (0.3)
Anthracyclines (%)	6858 (2.8)		48 (0.5)	14 (4.1)	2 (0.1)	3894 (6.8)	13 (0.5)	76 (0.2)	1 (0.1)	211 (16.4)	10 (0.2)	161 (2.8)	11 (1.0)	74 (0.5)	30 (0.2)	41 (1.1)	1096 (10.8)	398 (10.0)	19 (0.3)	278 (4.8)	4 (0.2)	76 (0.2)	9 (1.3)	0 (0.0)	295 (7.8)	4 (0.2)	6 (0.3)	87 (1.0)
Antimetabolites (%)	12628 (5.2)		387 (4.0)	6 (1.7)	4 (0.2)	3858 (6.7)	21 (0.8)	3936 (11.2)	95 (12.8)	43 (3.3)	85 (1.3)	380 (6.6)	96 (9.0)	966 (6.9)	71 (0.6)	22 (0.6)	394 (3.9)	644 (16.1)	203 (3.7)	213 (3.7)	351 (20.7)	329 (0.7)	47 (6.6)	3 (3.3)	383 (10.2)	12 (0.6)	12 (0.6)	67 (0.8)
Biological response modifiers including monoclonal antibodies (%)	7852 (3.2)		38 (0.4)	4 (1.2)	13 (0.8)	2708 (4.7)	25 (1.0)	796 (2.3)	3 (0.4)	55 (4.3)	206 (3.2)	311 (5.4)	9 (0.8)	202 (1.4)	205 (1.7)	786 (20.9)	1835 (18.1)	51 (1.3)	114 (2.1)	208 (3.6)	7 (0.4)	174 (0.4)	8 (1.1)	0 (0.0)	33 (0.9)	3 (0.2)	11 (0.6)	47 (0.5)
Hormonal agents including corticosteroid hormones and sex hormones (%)	22304 (9.1)		199 (2.1)	5 (1.5)	38 (2.4)	10055 (17.5)	56 (2.2)	1168 (3.3)	27 (3.6)	135 (10.5)	74 (1.2)	135 (2.3)	48 (4.5)	642 (4.6)	95 (0.8)	519 (13.8)	1283 (12.6)	296 (7.4)	227 (4.1)	419 (7.2)	74 (4.4)	6233 (13.1)	36 (5.1)	1 (1.1)	159 (4.2)	70 (3.6)	47 (2.4)	263 (3.0)
Kinase inhibitors (%)	1187 (0.5)		19 (0.2)	0 (0.0)	0 (0.0)	135 (0.2)	0 (0.0)	27 (0.1)	2 (0.3)	2 (0.2)	234 (3.7)	185 (3.2)	31 (2.9)	322 (2.3)	79 (0.6)	5 (0.1)	27 (0.3)	5 (0.1)	9 (0.2)	4 (0.1)	10 (0.6)	36 (0.1)	8 (1.1)	0 (0.0)	35 (0.9)	1 (0.1)	6 (0.3)	5 (0.1)
Non-anthracycline antitumour antibiotics (%)	727 (0.3)		155 (1.6)	3 (0.9)	0 (0.0)	35 (0.1)	3 (0.1)	81 (0.2)	1 (0.1)	180 (14.0)	6 (0.1)	15 (0.3)	0 (0.0)	19 (0.1)	16 (0.1)	6 (0.2)	47 (0.5)	6 (0.2)	2 (0.0)	2 (0.0)	5 (0.3)	54 (0.1)	1 (0.1)	0 (0.0)	5 (0.1)	81 (4.2)	1 (0.1)	3 (0.0)
Plant alkaloids and natural products excluding vinca alkaloids (%)	7707 (3.2)		62 (0.6)	9 (2.6)	6 (0.4)	3162 (5.5)	65 (2.6)	1048 (3.0)	9 (1.2)	48 (3.7)	26 (0.4)	37 (0.6)	3 (0.3)	641 (4.6)	28 (0.2)	17 (0.5)	230 (2.3)	128 (3.2)	99 (1.8)	682 (11.7)	98 (5.8)	779 (1.6)	19 (2.7)	0 (0.0)	59 (1.6)	109 (5.7)	11 (0.6)	332 (3.8)
Platinum agents (%)	9570 (3.9)		363 (3.8)	9 (2.6)	13 (0.8)	581 (1.0)	195 (7.7)	2295 (6.5)	56 (7.5)	29 (2.3)	78 (1.2)	30 (0.5)	77 (7.2)	1788 (12.8)	61 (0.5)	19 (0.5)	155 (1.5)	727 (18.2)	527 (9.6)	1055 (18.1)	124 (7.3)	289 (0.6)	34 (4.8)	1 (1.1)	394 (10.5)	234 (12.2)	13 (0.7)	423 (4.8)
Vinca alkaloid (%)	2821 (1.2)		42 (0.4)	4 (1.2)	112 (6.9)	211 (0.4)	5 (0.2)	49 (0.1)	0 (0.0)	234 (18.2)	18 (0.3)	64 (1.1)	4 (0.4)	595 (4.3)	23 (0.2)	25 (0.7)	1310 (12.9)	4 (0.1)	14 (0.3)	4 (0.1)	0 (0.0)	79 (0.2)	2 (0.3)	0 (0.0)	4 (0.1)	4 (0.2)	1 (0.1)	13 (0.1)

## Sheet: Supplementary Data 2
Supplementary Data 2. List of 144 health conditions grouped by organ systems.
Health conditions	Organ system	Event type
Abdominal aortic aneurysm	Cardiovascular	Chronic/recurrent
Atrial fibrillation	Cardiovascular	Chronic/recurrent
Atrioventricular block, complete	Cardiovascular	Chronic/recurrent
Atrioventricular block, first degree	Cardiovascular	Chronic/recurrent
Atrioventricular block, second degree	Cardiovascular	Chronic/recurrent
Bifascicular block	Cardiovascular	Chronic/recurrent
Coronary heart disease not otherwise specified	Cardiovascular	Chronic/recurrent
Dilated cardiomyopathy	Cardiovascular	Chronic/recurrent
Heart failure	Cardiovascular	Chronic/recurrent
Hypertension	Cardiovascular	Chronic/recurrent
Hypertrophic cardiomyopathy	Cardiovascular	Chronic/recurrent
Ischaemic stroke	Cardiovascular	Single/recurrent
Left bundle branch block	Cardiovascular	Chronic/recurrent
Multiple valve disease	Cardiovascular	Chronic/recurrent
Myocardial infarction	Cardiovascular	Chronic/recurrent
Nonrheumatic aortic valve disorders	Cardiovascular	Chronic/recurrent
Nonrheumatic mitral valve disorders	Cardiovascular	Chronic/recurrent
Other cardiomyopathy	Cardiovascular	Chronic/recurrent
Pericardial effusion (noninflammatory)	Cardiovascular	Chronic/recurrent
Peripheral arterial disease	Cardiovascular	Chronic/recurrent
Primary pulmonary hypertension	Cardiovascular	Chronic/not recurrent
Raynaud's syndrome	Cardiovascular	Chronic/not recurrent
Right bundle branch block	Cardiovascular	Chronic/recurrent
Secondary pulmonary hypertension	Cardiovascular	Chronic/not recurrent
Sick sinus syndrome	Cardiovascular	Chronic/recurrent
Stable angina	Cardiovascular	Chronic/recurrent
Stroke(not otherwise specified)	Cardiovascular	Single/recurrent
Supraventricular tachycardia	Cardiovascular	Chronic/recurrent
Transient ischaemic attack	Cardiovascular	Single/recurrent
Trifascicular block	Cardiovascular	Chronic/recurrent
Unstable angina	Cardiovascular	Chronic/recurrent
Venous thromboembolic disease	Cardiovascular	Chronic/recurrent
Ventricular tachycardia	Cardiovascular	Chronic/recurrent
Diabetes	Endocrine	Chronic/not recurrent
Diabetic neurological complications	Endocrine	Chronic/recurrent
Diabetic ophthalmic complications	Endocrine	Chronic/recurrent
Hyperparathyroidism	Endocrine	Chronic/recurrent
Hypo or hyperthyroidism	Endocrine	Chronic/recurrent
Obesity	Endocrine	Chronic/not recurrent
Alcoholic liver disease	Gastrointestinal	Chronic/not recurrent
Angiodysplasia of colon	Gastrointestinal	Chronic/not recurrent
Anorectal fistula	Gastrointestinal	Single/recurrent
Barrett's oesophagus	Gastrointestinal	Chronic/not recurrent
Cholangitis	Gastrointestinal	Single/recurrent
Cholecystitis	Gastrointestinal	Single/recurrent
Cholelithiasis	Gastrointestinal	Single/recurrent
Coeliac disease	Gastrointestinal	Chronic/not recurrent
Crohn's disease	Gastrointestinal	Chronic/not recurrent
Diverticular disease of intestine	Gastrointestinal	Chronic/recurrent
Fatty liver	Gastrointestinal	Chronic/not recurrent
Gastritis and duodenitis	Gastrointestinal	Chronic/not recurrent
Gastrooesophageal reflux disease	Gastrointestinal	Chronic/not recurrent
Hepatic failure	Gastrointestinal	Chronic/recurrent
Liver fibrosis sclerosis and cirrhosis	Gastrointestinal	Chronic/not recurrent
Oesophageal varices	Gastrointestinal	Chronic/recurrent
Oesophagitis and oesophageal ulcer	Gastrointestinal	Chronic/recurrent
Portal hypertension	Gastrointestinal	Chronic/not recurrent
Ulcerative colitis	Gastrointestinal	Chronic/recurrent
Agranulocytosis	Haematological	Chronic/recurrent
Aplastic anaemias	Haematological	Chronic/not recurrent
Monoclonal gammopathy of undetermined significance	Haematological	Chronic/not recurrent
Other anaemias	Haematological	Chronic/not recurrent
Other haemolytic anaemias	Haematological	Chronic/not recurrent
Primary or idiopathic thrombocytopaenia	Haematological	Chronic/not recurrent
Secondary or other thrombocytopaenia	Haematological	Chronic/not recurrent
Secondary polycythaemia	Haematological	Chronic/not recurrent
Thrombophilia	Haematological	Chronic/not recurrent
Autoimmune liver disease	Immunology and infection	Chronic/not recurrent
Bacterial infections	Immunology and infection	Single/recurrent
Chronic viral hepatitis	Immunology and infection	Chronic/not recurrent
Ear and upper respiratory tract infections	Immunology and infection	Single/recurrent
Encephalitis	Immunology and infection	Single/recurrent
Eye infections	Immunology and infection	Single/recurrent
HIV	Immunology and infection	Chronic/not recurrent
Immunodeficiencies	Immunology and infection	Chronic/not recurrent
Infection of anal and rectal regions	Immunology and infection	Single/recurrent
Infection of bones and joints	Immunology and infection	Single/recurrent
Infection of liver	Immunology and infection	Single/recurrent
Infection of skin and subcutaneous tissues	Immunology and infection	Single/recurrent
Infections of other or unspecified organs	Immunology and infection	Single/recurrent
Infections of the digestive system	Immunology and infection	Single/recurrent
Infections of the heart	Immunology and infection	Single/recurrent
Lower respiratory tract infections	Immunology and infection	Single/recurrent
Lupus erythematosus (local and systemic)	Immunology and infection	Chronic/not recurrent
Meningitis	Immunology and infection	Single/recurrent
Mycoses	Immunology and infection	Single/recurrent
Non-acute cystitis	Immunology and infection	Chronic/recurrent
Pancreatitis	Immunology and infection	Single/recurrent
Peritonitis	Immunology and infection	Single/recurrent
Septicaemia	Immunology and infection	Single/recurrent
Systemic sclerosis	Immunology and infection	Chronic/not recurrent
Urinary tract infections	Immunology and infection	Single/recurrent
Viral diseases (excluding chronic hepatitis/HIV)	Immunology and infection	Single/recurrent
Ankylosing spondylitis	Musculoskeletal	Chronic/not recurrent
Enteropathic arthropathy	Musculoskeletal	Chronic/not recurrent
Enthesopathies and synovial disorders	Musculoskeletal	Chronic/not recurrent
Osteoarthritis (excluding spine)	Musculoskeletal	Chronic/not recurrent
Osteoporosis	Musculoskeletal	Chronic/not recurrent
Rheumatoid arthritis	Musculoskeletal	Chronic/not recurrent
Scoliosis	Musculoskeletal	Chronic/not recurrent
Spinal stenosis	Musculoskeletal	Chronic/recurrent
Bell's palsy	Neurological	Single/recurrent
Dementia	Neurological	Chronic/not recurrent
Disorders of autonomic nervous system	Neurological	Single/recurrent
Epilepsy	Neurological	Chronic/not recurrent
Essential tremor	Neurological	Chronic/recurrent
Intracerebral haemorrhage	Neurological	Single/recurrent
Intracranial hypertension	Neurological	Chronic/recurrent
Migraine	Neurological	Chronic/recurrent
Multiple sclerosis	Neurological	Chronic/not recurrent
Peripheral neuropathies	Neurological	Chronic/not recurrent
Postviral fatigue syndrome, neurasthenia and fibromyalgia	Neurological	Chronic/not recurrent
Subarachnoid haemorrhage	Neurological	Single/recurrent
Anterior and intermediate uveitis	Ocular	Single/recurrent
Cataract	Ocular	Chronic/recurrent
Glaucoma	Ocular	Chronic/recurrent
Macular degeneration	Ocular	Chronic/not recurrent
Posterior uveitis	Ocular	Single/recurrent
Chronic sinusitis	Otorhinolaryngological	Chronic/not recurrent
Hypertrophy of nasal turbinates	Otorhinolaryngological	Chronic/not recurrent
Nasal polyp	Otorhinolaryngological	Chronic/not recurrent
Sleep apnoea	Otorhinolaryngological	Chronic/not recurrent
Asthma	Pulmonary	Chronic/recurrent
Bronchiectasis	Pulmonary	Chronic/not recurrent
COPD	Pulmonary	Chronic/recurrent
Other interstitial pulmonary diseases with fibrosis	Pulmonary	Chronic/recurrent
Pleural effusion	Pulmonary	Single/recurrent
Pneumothorax	Pulmonary	Single/recurrent
Pulmonary collapse (excluding pneumothorax)	Pulmonary	Single/recurrent
Pulmonary embolism	Pulmonary	Single/recurrent
Respiratory failure	Pulmonary	Single/recurrent
Acute kidney injury	Renal	Single/recurrent
Glomerulonephritis	Renal	Single/recurrent
Obstructive and reflux uropathy	Renal	Chronic/recurrent
Urinary incontinence	Renal	Chronic/recurrent
Urolithiasis	Renal	Single/recurrent
Dysmenorrhoea	Reproductive	Chronic/recurrent
Endometrial hyperplasia and hypertrophy	Reproductive	Chronic/recurrent
Endometriosis	Reproductive	Chronic/recurrent
Erectile dysfunction	Reproductive	Chronic/not recurrent
Female infertility	Reproductive	Chronic/not recurrent
Male infertility	Reproductive	Chronic/not recurrent
Menorrhagia and polymenorrhoea	Reproductive	Chronic/recurrent
Polycystic ovarian syndrome	Reproductive	Chronic/recurrent

## Sheet: Supplementary Data 3
Supplementary Data 3. Cumulative burden of health conditions stratified by indices of multiple deprivation (IMD) for all survivors and controls at 40, 50, 60, 70 and 80 years attained age. Cumulative burden is shown as mean number of events per 100 individuals.
Health conditions	Organ system	Group	Age		Least deprived				Most deprived
					Cumulative burden	Lower CI	Upper CI		Cumulative burden	Lower CI	Upper CI
Abdominal aortic aneurysm	Cardiovascular	Cancer survivors	40		0.005	0	0.009		0.017	0.009	0.026
Abdominal aortic aneurysm	Cardiovascular	Cancer survivors	50		0.008	0	0.016		0.081	0.049	0.113
Abdominal aortic aneurysm	Cardiovascular	Cancer survivors	60		0.062	0.052	0.072		0.19	0.188	0.192
Abdominal aortic aneurysm	Cardiovascular	Cancer survivors	70		4	3.932	4.068		3.706	3.658	3.753
Abdominal aortic aneurysm	Cardiovascular	Cancer survivors	80		8.979	8.754	9.205		8.877	8.677	9.078
Abdominal aortic aneurysm	Cardiovascular	Controls	40		0	0	0		0	0	0
Abdominal aortic aneurysm	Cardiovascular	Controls	50		0.021	0.006	0.036		0.004	0.001	0.007
Abdominal aortic aneurysm	Cardiovascular	Controls	60		0.12	0.091	0.15		0.125	0.123	0.127
Abdominal aortic aneurysm	Cardiovascular	Controls	70		7.127	7.026	7.228		6.256	6.079	6.432
Abdominal aortic aneurysm	Cardiovascular	Controls	80		12.359	12.351	12.367		11.454	11.232	11.676
Atrial fibrillation	Cardiovascular	Cancer survivors	40		0.02	0.019	0.022		0.02	0.009	0.032
Atrial fibrillation	Cardiovascular	Cancer survivors	50		0.136	0.092	0.18		0.223	0.15	0.295
Atrial fibrillation	Cardiovascular	Cancer survivors	60		2.07	1.859	2.281		2.522	2.183	2.862
Atrial fibrillation	Cardiovascular	Cancer survivors	70		18.626	17.325	19.928		17.916	16.525	19.307
Atrial fibrillation	Cardiovascular	Cancer survivors	80		78.827	77.372	80.282		72.19	67.818	76.562
Atrial fibrillation	Cardiovascular	Controls	40		0.019	0.012	0.026		0.008	0.003	0.013
Atrial fibrillation	Cardiovascular	Controls	50		0.179	0.178	0.18		0.185	0.138	0.233
Atrial fibrillation	Cardiovascular	Controls	60		2.316	2.237	2.396		3.021	2.456	3.585
Atrial fibrillation	Cardiovascular	Controls	70		18.104	17.016	19.192		19.425	18.67	20.179
Atrial fibrillation	Cardiovascular	Controls	80		91.199	87.182	95.216		91.123	91.043	91.203
Atrioventricular block complete	Cardiovascular	Cancer survivors	40		0.002	0.002	0.002		0.003	0	0.006
Atrioventricular block complete	Cardiovascular	Cancer survivors	50		0.013	0.011	0.014		0.026	0.02	0.032
Atrioventricular block complete	Cardiovascular	Cancer survivors	60		0.086	0.058	0.113		0.259	0.209	0.31
Atrioventricular block complete	Cardiovascular	Cancer survivors	70		0.679	0.627	0.73		1.206	1.08	1.332
Atrioventricular block complete	Cardiovascular	Cancer survivors	80		3.12	3.001	3.239		4.17	4.031	4.308
Atrioventricular block complete	Cardiovascular	Controls	40		0.005	0.001	0.009		0.001	0	0.003
Atrioventricular block complete	Cardiovascular	Controls	50		0.01	0.006	0.014		0.025	0.013	0.037
Atrioventricular block complete	Cardiovascular	Controls	60		0.094	0.091	0.097		0.208	0.196	0.219
Atrioventricular block complete	Cardiovascular	Controls	70		0.545	0.53	0.561		1.208	1.192	1.224
Atrioventricular block complete	Cardiovascular	Controls	80		3.651	3.539	3.764		5.378	5.156	5.6
Atrioventricular block first degree	Cardiovascular	Cancer survivors	40		0.002	0	0.003		0.003	0	0.006
Atrioventricular block first degree	Cardiovascular	Cancer survivors	50		0.009	0	0.019		0.026	0.012	0.041
Atrioventricular block first degree	Cardiovascular	Cancer survivors	60		0.087	0.071	0.103		0.259	0.111	0.408
Atrioventricular block first degree	Cardiovascular	Cancer survivors	70		0.679	0.581	0.777		1.206	0.998	1.414
Atrioventricular block first degree	Cardiovascular	Cancer survivors	80		3.12	2.911	3.329		4.119	4.037	4.201
Atrioventricular block first degree	Cardiovascular	Controls	40		0.005	0.003	0.006		0.001	0	0.003
Atrioventricular block first degree	Cardiovascular	Controls	50		0.01	0.004	0.016		0.025	0.015	0.036
Atrioventricular block first degree	Cardiovascular	Controls	60		0.087	0.071	0.103		0.208	0.167	0.248
Atrioventricular block first degree	Cardiovascular	Controls	70		0.545	0.522	0.568		1.182	1.099	1.264
Atrioventricular block first degree	Cardiovascular	Controls	80		3.651	3.57	3.732		5.378	5.334	5.421
Atrioventricular block second degree	Cardiovascular	Cancer survivors	40		0.002	0	0.003		0.003	0	0.006
Atrioventricular block second degree	Cardiovascular	Cancer survivors	50		0.013	0.011	0.014		0.026	0.017	0.035
Atrioventricular block second degree	Cardiovascular	Cancer survivors	60		0.087	0.063	0.111		0.259	0.206	0.313
Atrioventricular block second degree	Cardiovascular	Cancer survivors	70		0.679	0.633	0.725		1.206	1.145	1.267
Atrioventricular block second degree	Cardiovascular	Cancer survivors	80		3.12	3.04	3.2		4.17	4.095	4.245
Atrioventricular block second degree	Cardiovascular	Controls	40		0.005	0	0.009		0.001	0.001	0.001
Atrioventricular block second degree	Cardiovascular	Controls	50		0.01	0.01	0.01		0.025	0.018	0.032
Atrioventricular block second degree	Cardiovascular	Controls	60		0.091	0.086	0.095		0.208	0.172	0.243
Atrioventricular block second degree	Cardiovascular	Controls	70		0.548	0.545	0.551		1.208	1.178	1.238
Atrioventricular block second degree	Cardiovascular	Controls	80		3.651	3.45	3.853		5.44	5.378	5.503
Bifascicular block	Cardiovascular	Cancer survivors	40		0.002	0.002	0.002		0.011	0.003	0.02
Bifascicular block	Cardiovascular	Cancer survivors	50		0.011	0.009	0.013		0.046	0.023	0.069
Bifascicular block	Cardiovascular	Cancer survivors	60		0.11	0.072	0.148		0.237	0.202	0.273
Bifascicular block	Cardiovascular	Cancer survivors	70		0.537	0.466	0.607		0.812	0.757	0.868
Bifascicular block	Cardiovascular	Cancer survivors	80		2.114	2.006	2.222		2.654	2.556	2.752
Bifascicular block	Cardiovascular	Controls	40		0.005	0.002	0.008		0.005	0.001	0.009
Bifascicular block	Cardiovascular	Controls	50		0.021	0.013	0.029		0.028	0.021	0.034
Bifascicular block	Cardiovascular	Controls	60		0.094	0.087	0.101		0.16	0.157	0.164
Bifascicular block	Cardiovascular	Controls	70		0.486	0.426	0.545		0.764	0.707	0.82
Bifascicular block	Cardiovascular	Controls	80		2.381	2.174	2.589		3.22	3.188	3.252
Coronary heart disease NOS	Cardiovascular	Cancer survivors	40		0.074	0.053	0.094		0.149	0.115	0.183
Coronary heart disease NOS	Cardiovascular	Cancer survivors	50		0.545	0.526	0.565		1.467	1.366	1.569
Coronary heart disease NOS	Cardiovascular	Cancer survivors	60		3.298	3.127	3.469		9.066	9.016	9.116
Coronary heart disease NOS	Cardiovascular	Cancer survivors	70		21.817	21.805	21.83		38.304	37.605	39.004
Coronary heart disease NOS	Cardiovascular	Cancer survivors	80		78.849	77.903	79.795		121.01	119.322	122.697
Coronary heart disease NOS	Cardiovascular	Controls	40		0.044	0.039	0.05		0.127	0.116	0.137
Coronary heart disease NOS	Cardiovascular	Controls	50		0.804	0.795	0.813		1.655	1.514	1.796
Coronary heart disease NOS	Cardiovascular	Controls	60		6.238	6.064	6.412		12.694	12.117	13.272
Coronary heart disease NOS	Cardiovascular	Controls	70		32.643	32.139	33.147		54.709	52.277	57.142
Coronary heart disease NOS	Cardiovascular	Controls	80		110.725	110.418	111.032		166.648	161.351	171.945
Dilated cardiomyopathy	Cardiovascular	Cancer survivors	40		0.016	0.002	0.03		0.003	0.003	0.003
Dilated cardiomyopathy	Cardiovascular	Cancer survivors	50		0.073	0.044	0.101		0.075	0.052	0.098
Dilated cardiomyopathy	Cardiovascular	Cancer survivors	60		0.269	0.268	0.27		0.389	0.365	0.414
Dilated cardiomyopathy	Cardiovascular	Cancer survivors	70		0.965	0.936	0.994		0.831	0.772	0.891
Dilated cardiomyopathy	Cardiovascular	Cancer survivors	80		2.01	1.896	2.124		1.706	1.643	1.769
Dilated cardiomyopathy	Cardiovascular	Controls	40		0.019	0.007	0.032		0.01	0	0.021
Dilated cardiomyopathy	Cardiovascular	Controls	50		0.058	0.024	0.092		0.061	0.031	0.091
Dilated cardiomyopathy	Cardiovascular	Controls	60		0.216	0.207	0.225		0.339	0.282	0.395
Dilated cardiomyopathy	Cardiovascular	Controls	70		0.661	0.613	0.709		1.128	0.969	1.288
Dilated cardiomyopathy	Cardiovascular	Controls	80		1.686	1.659	1.713		1.968	1.897	2.038
Heart failure	Cardiovascular	Cancer survivors	40		0.019	0	0.038		0.046	0.031	0.06
Heart failure	Cardiovascular	Cancer survivors	50		0.188	0.135	0.242		0.501	0.428	0.574
Heart failure	Cardiovascular	Cancer survivors	60		1.541	1.513	1.569		2.838	2.574	3.101
Heart failure	Cardiovascular	Cancer survivors	70		8.291	7.612	8.971		14.153	13.356	14.951
Heart failure	Cardiovascular	Cancer survivors	80		37.949	35.581	40.318		52.57	51.608	53.532
Heart failure	Cardiovascular	Controls	40		0.009	0.002	0.016		0.042	0.029	0.055
Heart failure	Cardiovascular	Controls	50		0.092	0.067	0.117		0.273	0.246	0.299
Heart failure	Cardiovascular	Controls	60		1.097	0.984	1.21		2.585	2.271	2.899
Heart failure	Cardiovascular	Controls	70		8.519	8.484	8.553		17.233	15.858	18.609
Heart failure	Cardiovascular	Controls	80		43.549	42.606	44.491		72.578	70.372	74.784
Hypertension	Cardiovascular	Cancer survivors	40		0.242	0.159	0.326		0.683	0.542	0.824
Hypertension	Cardiovascular	Cancer survivors	50		3.75	3.473	4.027		7.333	6.815	7.851
Hypertension	Cardiovascular	Cancer survivors	60		29.75	29.393	30.107		42.135	39.455	44.816
Hypertension	Cardiovascular	Cancer survivors	70		143.507	137.886	149.128		168.01	160.917	175.103
Hypertension	Cardiovascular	Cancer survivors	80		400.112	395.776	404.447		443.778	442.716	444.84
Hypertension	Cardiovascular	Controls	40		0.161	0.151	0.17		0.705	0.698	0.711
Hypertension	Cardiovascular	Controls	50		4.038	3.713	4.362		8.402	8.353	8.451
Hypertension	Cardiovascular	Controls	60		35.865	35.254	36.475		51.727	51.281	52.173
Hypertension	Cardiovascular	Controls	70		163.843	159.553	168.134		197.998	196.743	199.252
Hypertension	Cardiovascular	Controls	80		505.739	494.412	517.065		560.896	553.106	568.685
Hypertrophic cardiomyopathy	Cardiovascular	Cancer survivors	40		0.016	0	0.031		0.003	0	0.006
Hypertrophic cardiomyopathy	Cardiovascular	Cancer survivors	50		0.073	0.035	0.11		0.072	0.035	0.11
Hypertrophic cardiomyopathy	Cardiovascular	Cancer survivors	60		0.269	0.264	0.273		0.351	0.339	0.363
Hypertrophic cardiomyopathy	Cardiovascular	Cancer survivors	70		0.917	0.835	0.999		0.894	0.816	0.972
Hypertrophic cardiomyopathy	Cardiovascular	Cancer survivors	80		2.241	1.964	2.518		1.708	1.648	1.769
Hypertrophic cardiomyopathy	Cardiovascular	Controls	40		0.01	0.005	0.016		0.007	0	0.014
Hypertrophic cardiomyopathy	Cardiovascular	Controls	50		0.056	0.028	0.085		0.116	0.033	0.198
Hypertrophic cardiomyopathy	Cardiovascular	Controls	60		0.196	0.143	0.249		0.362	0.339	0.386
Hypertrophic cardiomyopathy	Cardiovascular	Controls	70		0.617	0.531	0.704		1.036	0.987	1.084
Hypertrophic cardiomyopathy	Cardiovascular	Controls	80		1.527	1.44	1.615		1.893	1.812	1.974
Ischaemic stroke	Cardiovascular	Cancer survivors	40		0.013	0	0.025		0.011	0.009	0.014
Ischaemic stroke	Cardiovascular	Cancer survivors	50		0.039	0.009	0.069		0.098	0.084	0.113
Ischaemic stroke	Cardiovascular	Cancer survivors	60		0.243	0.218	0.268		0.513	0.507	0.52
Ischaemic stroke	Cardiovascular	Cancer survivors	70		1.546	1.441	1.652		2.714	2.559	2.869
Ischaemic stroke	Cardiovascular	Cancer survivors	80		5.81	5.686	5.934		8.202	7.369	9.036
Ischaemic stroke	Cardiovascular	Controls	40		0	0	0		0.001	0	0.003
Ischaemic stroke	Cardiovascular	Controls	50		0.016	0.014	0.017		0.053	0.04	0.066
Ischaemic stroke	Cardiovascular	Controls	60		0.252	0.244	0.26		0.659	0.531	0.787
Ischaemic stroke	Cardiovascular	Controls	70		1.418	1.3	1.537		3.615	3.412	3.817
Ischaemic stroke	Cardiovascular	Controls	80		6.332	5.986	6.678		13.157	13.088	13.226
Left bundle branch block	Cardiovascular	Cancer survivors	40		0.003	0.002	0.005		0.009	0	0.017
Left bundle branch block	Cardiovascular	Cancer survivors	50		0.014	0.003	0.025		0.04	0.038	0.043
Left bundle branch block	Cardiovascular	Cancer survivors	60		0.11	0.078	0.141		0.286	0.235	0.337
Left bundle branch block	Cardiovascular	Cancer survivors	70		0.793	0.77	0.816		1.334	1.287	1.381
Left bundle branch block	Cardiovascular	Cancer survivors	80		3.525	3.32	3.73		4.618	4.53	4.705
Left bundle branch block	Cardiovascular	Controls	40		0.005	0.003	0.006		0.001	0	0.003
Left bundle branch block	Cardiovascular	Controls	50		0.013	0.006	0.019		0.026	0.016	0.037
Left bundle branch block	Cardiovascular	Controls	60		0.11	0.085	0.135		0.239	0.208	0.269
Left bundle branch block	Cardiovascular	Controls	70		0.668	0.642	0.694		1.4	1.343	1.457
Left bundle branch block	Cardiovascular	Controls	80		4.207	4.112	4.303		6.134	6.071	6.196
Multiple valve disease	Cardiovascular	Cancer survivors	40		0.005	0.002	0.008		0.009	0	0.017
Multiple valve disease	Cardiovascular	Cancer survivors	50		0.014	0.009	0.019		0.029	0.02	0.038
Multiple valve disease	Cardiovascular	Cancer survivors	60		0.205	0.114	0.296		0.226	0.222	0.23
Multiple valve disease	Cardiovascular	Cancer survivors	70		0.654	0.478	0.831		1.157	1.098	1.215
Multiple valve disease	Cardiovascular	Cancer survivors	80		3.094	2.609	3.579		3.413	3.18	3.645
Multiple valve disease	Cardiovascular	Controls	40		0.002	0	0.003		0	0	0
Multiple valve disease	Cardiovascular	Controls	50		0.009	0.002	0.015		0.021	0.02	0.023
Multiple valve disease	Cardiovascular	Controls	60		0.096	0.062	0.13		0.199	0.166	0.231
Multiple valve disease	Cardiovascular	Controls	70		0.647	0.602	0.692		0.941	0.915	0.967
Multiple valve disease	Cardiovascular	Controls	80		3.659	3.651	3.668		4.038	3.99	4.087
Myocardial infarction	Cardiovascular	Cancer survivors	40		0.027	0.019	0.035		0.057	0.046	0.069
Myocardial infarction	Cardiovascular	Cancer survivors	50		0.136	0.101	0.171		0.805	0.724	0.886
Myocardial infarction	Cardiovascular	Cancer survivors	60		1.381	1.139	1.622		5.309	5.218	5.401
Myocardial infarction	Cardiovascular	Cancer survivors	70		12.132	11.402	12.862		26.954	25.518	28.389
Myocardial infarction	Cardiovascular	Cancer survivors	80		49.729	48.301	51.156		82.117	81.714	82.52
Myocardial infarction	Cardiovascular	Controls	40		0.013	0.007	0.02		0.024	0.012	0.035
Myocardial infarction	Cardiovascular	Controls	50		0.232	0.213	0.251		0.676	0.382	0.971
Myocardial infarction	Cardiovascular	Controls	60		2.421	1.971	2.872		5.721	4.665	6.777
Myocardial infarction	Cardiovascular	Controls	70		13.993	12.454	15.533		24.714	23.7	25.728
Myocardial infarction	Cardiovascular	Controls	80		54.424	49.897	58.95		83.927	82.484	85.37
Nonrheumatic aortic valve disorders	Cardiovascular	Cancer survivors	40		0.017	0.002	0.033		0.109	0.101	0.118
Nonrheumatic aortic valve disorders	Cardiovascular	Cancer survivors	50		0.03	0.011	0.049		0.251	0.242	0.259
Nonrheumatic aortic valve disorders	Cardiovascular	Cancer survivors	60		0.227	0.157	0.297		0.449	0.393	0.504
Nonrheumatic aortic valve disorders	Cardiovascular	Cancer survivors	70		1.488	1.466	1.511		1.694	1.357	2.032
Nonrheumatic aortic valve disorders	Cardiovascular	Cancer survivors	80		6.439	6.412	6.467		6.521	5.866	7.176
Nonrheumatic aortic valve disorders	Cardiovascular	Controls	40		0	0	0		0	0	0
Nonrheumatic aortic valve disorders	Cardiovascular	Controls	50		0.015	0.013	0.016		0.011	0.008	0.013
Nonrheumatic aortic valve disorders	Cardiovascular	Controls	60		0.145	0.143	0.146		0.246	0.239	0.254
Nonrheumatic aortic valve disorders	Cardiovascular	Controls	70		1.307	1.28	1.334		1.612	1.518	1.706
Nonrheumatic aortic valve disorders	Cardiovascular	Controls	80		7.891	7.752	8.03		7.682	7.159	8.204
Nonrheumatic mitral valve disorders	Cardiovascular	Cancer survivors	40		0.008	0	0.016		0.006	0.003	0.009
Nonrheumatic mitral valve disorders	Cardiovascular	Cancer survivors	50		0.057	0.044	0.069		0.052	0.043	0.061
Nonrheumatic mitral valve disorders	Cardiovascular	Cancer survivors	60		0.362	0.321	0.402		0.283	0.246	0.319
Nonrheumatic mitral valve disorders	Cardiovascular	Cancer survivors	70		1.063	0.888	1.238		0.931	0.794	1.068
Nonrheumatic mitral valve disorders	Cardiovascular	Cancer survivors	80		3.843	3.511	4.174		3.477	3.285	3.668
Nonrheumatic mitral valve disorders	Cardiovascular	Controls	40		0.005	0.004	0.007		0.008	0	0.016
Nonrheumatic mitral valve disorders	Cardiovascular	Controls	50		0.024	0.02	0.027		0.054	0.012	0.096
Nonrheumatic mitral valve disorders	Cardiovascular	Controls	60		0.191	0.147	0.235		0.274	0.232	0.316
Nonrheumatic mitral valve disorders	Cardiovascular	Controls	70		1.132	1.108	1.157		1.342	1.094	1.591
Nonrheumatic mitral valve disorders	Cardiovascular	Controls	80		5.335	4.834	5.837		4.439	4.159	4.718
Other cardiomyopathy	Cardiovascular	Cancer survivors	40		0.055	0.03	0.08		0.057	0.006	0.109
Other cardiomyopathy	Cardiovascular	Cancer survivors	50		0.224	0.141	0.308		0.821	0.662	0.981
Other cardiomyopathy	Cardiovascular	Cancer survivors	60		1.446	1.209	1.682		5.044	4.645	5.442
Other cardiomyopathy	Cardiovascular	Cancer survivors	70		11.145	10.877	11.413		21.151	20.676	21.627
Other cardiomyopathy	Cardiovascular	Cancer survivors	80		41.429	40.117	42.74		67.545	63.322	71.768
Other cardiomyopathy	Cardiovascular	Controls	40		0.039	0.031	0.047		0.025	0.008	0.042
Other cardiomyopathy	Cardiovascular	Controls	50		0.195	0.192	0.198		0.523	0.386	0.66
Other cardiomyopathy	Cardiovascular	Controls	60		1.487	1.442	1.532		4.15	3.667	4.633
Other cardiomyopathy	Cardiovascular	Controls	70		8.58	8.322	8.837		19.125	18.413	19.837
Other cardiomyopathy	Cardiovascular	Controls	80		36.666	34.87	38.462		65.856	65.824	65.888
Pericardial effusion noninflammatory	Cardiovascular	Cancer survivors	40		0.042	0.025	0.06		0.131	0.06	0.203
Pericardial effusion noninflammatory	Cardiovascular	Cancer survivors	50		0.09	0.081	0.099		0.201	0.153	0.249
Pericardial effusion noninflammatory	Cardiovascular	Cancer survivors	60		0.23	0.212	0.248		0.357	0.315	0.399
Pericardial effusion noninflammatory	Cardiovascular	Cancer survivors	70		0.508	0.49	0.525		0.738	0.707	0.77
Pericardial effusion noninflammatory	Cardiovascular	Cancer survivors	80		1.036	0.951	1.12		1.202	1.2	1.203
Pericardial effusion noninflammatory	Cardiovascular	Controls	40		0	0	0		0.001	0	0.003
Pericardial effusion noninflammatory	Cardiovascular	Controls	50		0.006	0.005	0.008		0.026	0.025	0.028
Pericardial effusion noninflammatory	Cardiovascular	Controls	60		0.05	0.047	0.052		0.12	0.119	0.121
Pericardial effusion noninflammatory	Cardiovascular	Controls	70		0.206	0.199	0.214		0.314	0.268	0.359
Pericardial effusion noninflammatory	Cardiovascular	Controls	80		0.603	0.589	0.617		0.814	0.747	0.882
Peripheral arterial disease	Cardiovascular	Cancer survivors	40		0	0	0		0.118	0.009	0.227
Peripheral arterial disease	Cardiovascular	Cancer survivors	50		0.047	0.022	0.073		0.283	0.183	0.383
Peripheral arterial disease	Cardiovascular	Cancer survivors	60		0.417	0.342	0.492		1.533	1.487	1.579
Peripheral arterial disease	Cardiovascular	Cancer survivors	70		2.449	2.115	2.783		7.057	6.831	7.283
Peripheral arterial disease	Cardiovascular	Cancer survivors	80		9.824	9.185	10.464		19.161	18.182	20.14
Peripheral arterial disease	Cardiovascular	Controls	40		0.005	0.005	0.006		0.068	0.067	0.069
Peripheral arterial disease	Cardiovascular	Controls	50		0.047	0.041	0.053		0.291	0.269	0.313
Peripheral arterial disease	Cardiovascular	Controls	60		0.408	0.358	0.459		2.225	2.165	2.285
Peripheral arterial disease	Cardiovascular	Controls	70		3.148	2.756	3.54		10.08	10.009	10.151
Peripheral arterial disease	Cardiovascular	Controls	80		12.94	12.799	13.082		29.716	28.866	30.567
Primary pulmonary hypertension	Cardiovascular	Cancer survivors	40		0	0	0		0	0	0
Primary pulmonary hypertension	Cardiovascular	Cancer survivors	50		0.003	0	0.006		0.07	0.009	0.131
Primary pulmonary hypertension	Cardiovascular	Cancer survivors	60		0.05	0.027	0.073		0.22	0.17	0.27
Primary pulmonary hypertension	Cardiovascular	Cancer survivors	70		0.305	0.236	0.374		0.703	0.698	0.707
Primary pulmonary hypertension	Cardiovascular	Cancer survivors	80		1.076	0.936	1.216		2.51	2.215	2.806
Primary pulmonary hypertension	Cardiovascular	Controls	40		0.002	0	0.003		0	0	0
Primary pulmonary hypertension	Cardiovascular	Controls	50		0.006	0.002	0.011		0.079	0.067	0.091
Primary pulmonary hypertension	Cardiovascular	Controls	60		0.067	0.058	0.077		0.202	0.182	0.222
Primary pulmonary hypertension	Cardiovascular	Controls	70		0.439	0.401	0.476		0.733	0.623	0.843
Primary pulmonary hypertension	Cardiovascular	Controls	80		1.81	1.804	1.815		3.017	2.716	3.319
Raynaud's syndrome	Cardiovascular	Cancer survivors	40		0.019	0.014	0.024		0.054	0.031	0.077
Raynaud's syndrome	Cardiovascular	Cancer survivors	50		0.088	0.06	0.117		0.211	0.151	0.272
Raynaud's syndrome	Cardiovascular	Cancer survivors	60		0.318	0.219	0.417		0.976	0.931	1.021
Raynaud's syndrome	Cardiovascular	Cancer survivors	70		1.515	1.437	1.592		3.655	3.563	3.747
Raynaud's syndrome	Cardiovascular	Cancer survivors	80		4.942	4.42	5.464		10.305	10.158	10.452
Raynaud's syndrome	Cardiovascular	Controls	40		0.011	0.009	0.012		0.012	0.01	0.013
Raynaud's syndrome	Cardiovascular	Controls	50		0.061	0.058	0.064		0.173	0.164	0.182
Raynaud's syndrome	Cardiovascular	Controls	60		0.261	0.239	0.284		0.934	0.905	0.963
Raynaud's syndrome	Cardiovascular	Controls	70		1.337	1.298	1.376		4.126	4.103	4.148
Raynaud's syndrome	Cardiovascular	Controls	80		5.335	5.303	5.367		12.16	11.837	12.483
Right bundle branch block	Cardiovascular	Cancer survivors	40		0.002	0	0.003		0.011	0.006	0.017
Right bundle branch block	Cardiovascular	Cancer survivors	50		0.011	0.009	0.013		0.049	0.038	0.061
Right bundle branch block	Cardiovascular	Cancer survivors	60		0.11	0.067	0.153		0.237	0.214	0.261
Right bundle branch block	Cardiovascular	Cancer survivors	70		0.533	0.49	0.576		0.835	0.73	0.94
Right bundle branch block	Cardiovascular	Cancer survivors	80		2.102	2.062	2.142		2.68	2.659	2.702
Right bundle branch block	Cardiovascular	Controls	40		0.005	0.003	0.006		0.005	0	0.01
Right bundle branch block	Cardiovascular	Controls	50		0.021	0.016	0.027		0.025	0.02	0.03
Right bundle branch block	Cardiovascular	Controls	60		0.094	0.076	0.112		0.16	0.156	0.165
Right bundle branch block	Cardiovascular	Controls	70		0.494	0.431	0.558		0.765	0.725	0.806
Right bundle branch block	Cardiovascular	Controls	80		2.369	2.257	2.482		3.174	3.145	3.203
Secondary pulmonary hypertension	Cardiovascular	Cancer survivors	40		0.002	0	0.003		0	0	0
Secondary pulmonary hypertension	Cardiovascular	Cancer survivors	50		0.021	0.002	0.04		0.061	0.012	0.11
Secondary pulmonary hypertension	Cardiovascular	Cancer survivors	60		0.056	0.019	0.093		0.188	0.159	0.217
Secondary pulmonary hypertension	Cardiovascular	Cancer survivors	70		0.267	0.195	0.34		0.659	0.513	0.806
Secondary pulmonary hypertension	Cardiovascular	Cancer survivors	80		0.994	0.928	1.059		2.031	1.98	2.082
Secondary pulmonary hypertension	Cardiovascular	Controls	40		0.002	0	0.003		0	0	0
Secondary pulmonary hypertension	Cardiovascular	Controls	50		0.006	0.002	0.011		0.079	0.067	0.091
Secondary pulmonary hypertension	Cardiovascular	Controls	60		0.061	0.054	0.068		0.194	0.18	0.208
Secondary pulmonary hypertension	Cardiovascular	Controls	70		0.357	0.328	0.385		0.687	0.581	0.793
Secondary pulmonary hypertension	Cardiovascular	Controls	80		1.386	1.352	1.42		2.545	2.33	2.76
Sick sinus syndrome	Cardiovascular	Cancer survivors	40		0.002	0.002	0.002		0.091	0.02	0.163
Sick sinus syndrome	Cardiovascular	Cancer survivors	50		0.021	0.021	0.021		0.109	0.043	0.174
Sick sinus syndrome	Cardiovascular	Cancer survivors	60		0.092	0.087	0.096		0.331	0.148	0.514
Sick sinus syndrome	Cardiovascular	Cancer survivors	70		0.426	0.382	0.47		0.657	0.472	0.843
Sick sinus syndrome	Cardiovascular	Cancer survivors	80		1.35	1.343	1.357		1.521	1.373	1.668
Sick sinus syndrome	Cardiovascular	Controls	40		0.003	0.002	0.004		0.003	0.001	0.004
Sick sinus syndrome	Cardiovascular	Controls	50		0.013	0.008	0.017		0.011	0.007	0.015
Sick sinus syndrome	Cardiovascular	Controls	60		0.066	0.054	0.078		0.092	0.084	0.1
Sick sinus syndrome	Cardiovascular	Controls	70		0.352	0.327	0.378		0.444	0.407	0.482
Sick sinus syndrome	Cardiovascular	Controls	80		1.756	1.536	1.977		1.752	1.65	1.854
Stable angina	Cardiovascular	Cancer survivors	40		0.008	0.006	0.009		0.009	0.003	0.014
Stable angina	Cardiovascular	Cancer survivors	50		0.084	0.06	0.108		0.348	0.197	0.5
Stable angina	Cardiovascular	Cancer survivors	60		0.749	0.74	0.758		3.432	2.841	4.023
Stable angina	Cardiovascular	Cancer survivors	70		7.509	7.178	7.841		19.287	17.57	21.004
Stable angina	Cardiovascular	Cancer survivors	80		31.23	30.974	31.486		56.593	52.847	60.339
Stable angina	Cardiovascular	Controls	40		0.001	0.001	0.001		0.01	0.009	0.012
Stable angina	Cardiovascular	Controls	50		0.171	0.152	0.189		0.534	0.468	0.601
Stable angina	Cardiovascular	Controls	60		1.837	1.749	1.926		4.584	4.081	5.087
Stable angina	Cardiovascular	Controls	70		11.759	11.61	11.907		20.782	20.203	21.36
Stable angina	Cardiovascular	Controls	80		45.645	44.924	46.365		65.22	63.03	67.409
Stroke NOS	Cardiovascular	Cancer survivors	40		0.013	0.013	0.013		0.011	0.009	0.014
Stroke NOS	Cardiovascular	Cancer survivors	50		0.077	0.076	0.079		0.148	0.113	0.183
Stroke NOS	Cardiovascular	Cancer survivors	60		0.522	0.431	0.612		1.309	0.975	1.644
Stroke NOS	Cardiovascular	Cancer survivors	70		3.115	2.815	3.414		6.604	5.771	7.436
Stroke NOS	Cardiovascular	Cancer survivors	80		11.93	11.797	12.063		18.258	17.303	19.214
Stroke NOS	Cardiovascular	Controls	40		0.002	0	0.005		0.012	0.01	0.013
Stroke NOS	Cardiovascular	Controls	50		0.042	0.028	0.056		0.159	0.157	0.16
Stroke NOS	Cardiovascular	Controls	60		0.561	0.498	0.624		2.199	1.889	2.509
Stroke NOS	Cardiovascular	Controls	70		3.753	3.454	4.053		8.737	8.338	9.137
Stroke NOS	Cardiovascular	Controls	80		18.275	17.279	19.271		28.302	27.573	29.031
Supraventricular tachycardia	Cardiovascular	Cancer survivors	40		0.025	0.014	0.036		0.04	0.029	0.052
Supraventricular tachycardia	Cardiovascular	Cancer survivors	50		0.089	0.088	0.089		0.092	0.072	0.113
Supraventricular tachycardia	Cardiovascular	Cancer survivors	60		0.334	0.309	0.359		0.514	0.382	0.646
Supraventricular tachycardia	Cardiovascular	Cancer survivors	70		1.237	1.23	1.243		1.27	1.169	1.37
Supraventricular tachycardia	Cardiovascular	Cancer survivors	80		3.489	3.197	3.78		3.13	2.65	3.61
Supraventricular tachycardia	Cardiovascular	Controls	40		0.011	0.008	0.014		0.004	0.001	0.007
Supraventricular tachycardia	Cardiovascular	Controls	50		0.041	0.03	0.052		0.09	0.087	0.093
Supraventricular tachycardia	Cardiovascular	Controls	60		0.292	0.234	0.351		0.463	0.445	0.48
Supraventricular tachycardia	Cardiovascular	Controls	70		1.132	1.005	1.259		1.304	1.253	1.355
Supraventricular tachycardia	Cardiovascular	Controls	80		3.274	3.258	3.29		3.597	3.476	3.718
Transient ischaemic attack	Cardiovascular	Cancer survivors	40		0.008	0	0.016		0.009	0.006	0.011
Transient ischaemic attack	Cardiovascular	Cancer survivors	50		0.054	0.04	0.068		0.081	0.069	0.093
Transient ischaemic attack	Cardiovascular	Cancer survivors	60		0.53	0.362	0.699		1.327	1.261	1.393
Transient ischaemic attack	Cardiovascular	Cancer survivors	70		4.155	3.876	4.434		6.926	6.109	7.743
Transient ischaemic attack	Cardiovascular	Cancer survivors	80		16.371	15.915	16.826		18.304	17.236	19.371
Transient ischaemic attack	Cardiovascular	Controls	40		0.001	0	0.002		0.001	0.001	0.001
Transient ischaemic attack	Cardiovascular	Controls	50		0.046	0.035	0.056		0.138	0.129	0.147
Transient ischaemic attack	Cardiovascular	Controls	60		0.757	0.75	0.763		1.535	1.246	1.824
Transient ischaemic attack	Cardiovascular	Controls	70		5.383	5.153	5.612		7.391	7.143	7.64
Transient ischaemic attack	Cardiovascular	Controls	80		24.267	24.048	24.485		24.97	24.739	25.201
Trifascicular block	Cardiovascular	Cancer survivors	40		0.002	0	0.003		0.011	0.003	0.02
Trifascicular block	Cardiovascular	Cancer survivors	50		0.009	0.002	0.017		0.04	0.012	0.069
Trifascicular block	Cardiovascular	Cancer survivors	60		0.092	0.046	0.138		0.202	0.189	0.215
Trifascicular block	Cardiovascular	Cancer survivors	70		0.435	0.409	0.461		0.713	0.685	0.741
Trifascicular block	Cardiovascular	Cancer survivors	80		1.719	1.507	1.93		2.363	2.239	2.486
Trifascicular block	Cardiovascular	Controls	40		0.004	0.002	0.005		0.007	0.005	0.008
Trifascicular block	Cardiovascular	Controls	50		0.016	0.012	0.021		0.022	0.016	0.029
Trifascicular block	Cardiovascular	Controls	60		0.064	0.056	0.073		0.116	0.103	0.129
Trifascicular block	Cardiovascular	Controls	70		0.367	0.302	0.432		0.587	0.563	0.61
Trifascicular block	Cardiovascular	Controls	80		1.812	1.772	1.853		2.663	2.593	2.732
Unstable angina	Cardiovascular	Cancer survivors	40		0.006	0	0.013		0.006	0.003	0.009
Unstable angina	Cardiovascular	Cancer survivors	50		0.06	0.041	0.079		0.314	0.229	0.398
Unstable angina	Cardiovascular	Cancer survivors	60		0.464	0.411	0.516		2.649	2.205	3.093
Unstable angina	Cardiovascular	Cancer survivors	70		3.865	3.775	3.956		12.767	12.459	13.075
Unstable angina	Cardiovascular	Cancer survivors	80		15.02	14.962	15.077		35.852	34.766	36.938
Unstable angina	Cardiovascular	Controls	40		0	0	0		0.003	0	0.005
Unstable angina	Cardiovascular	Controls	50		0.096	0.086	0.106		0.277	0.237	0.317
Unstable angina	Cardiovascular	Controls	60		0.746	0.723	0.77		2.49	2.353	2.626
Unstable angina	Cardiovascular	Controls	70		4.155	3.76	4.549		10.594	10.517	10.671
Unstable angina	Cardiovascular	Controls	80		15.584	15.01	16.157		34.941	33.917	35.966
Venous thromboembolic disease	Cardiovascular	Cancer survivors	40		0.038	0.035	0.041		0.16	0.123	0.198
Venous thromboembolic disease	Cardiovascular	Cancer survivors	50		0.269	0.24	0.297		0.679	0.549	0.809
Venous thromboembolic disease	Cardiovascular	Cancer survivors	60		1.221	1.217	1.225		2.35	1.91	2.79
Venous thromboembolic disease	Cardiovascular	Cancer survivors	70		5.675	4.962	6.388		7.231	7.073	7.388
Venous thromboembolic disease	Cardiovascular	Cancer survivors	80		15.314	14.538	16.091		17.718	17.248	18.188
Venous thromboembolic disease	Cardiovascular	Controls	40		0.033	0.019	0.047		0.037	0.03	0.043
Venous thromboembolic disease	Cardiovascular	Controls	50		0.14	0.064	0.217		0.195	0.173	0.218
Venous thromboembolic disease	Cardiovascular	Controls	60		0.765	0.694	0.835		1.369	1.296	1.443
Venous thromboembolic disease	Cardiovascular	Controls	70		3.132	2.758	3.506		4.674	4.616	4.732
Venous thromboembolic disease	Cardiovascular	Controls	80		11.78	11.584	11.976		16.281	16.249	16.313
Ventricular tachycardia	Cardiovascular	Cancer survivors	40		0.027	0.025	0.028		0.043	0.026	0.06
Ventricular tachycardia	Cardiovascular	Cancer survivors	50		0.092	0.073	0.111		0.144	0.13	0.158
Ventricular tachycardia	Cardiovascular	Cancer survivors	60		0.336	0.273	0.398		0.666	0.434	0.898
Ventricular tachycardia	Cardiovascular	Cancer survivors	70		1.292	1.106	1.478		1.511	1.236	1.787
Ventricular tachycardia	Cardiovascular	Cancer survivors	80		3.697	3.546	3.849		3.156	2.901	3.411
Ventricular tachycardia	Cardiovascular	Controls	40		0.012	0.008	0.016		0.004	0.001	0.007
Ventricular tachycardia	Cardiovascular	Controls	50		0.049	0.043	0.056		0.087	0.052	0.123
Ventricular tachycardia	Cardiovascular	Controls	60		0.285	0.269	0.301		0.434	0.324	0.544
Ventricular tachycardia	Cardiovascular	Controls	70		1.182	1.177	1.186		1.383	1.182	1.585
Ventricular tachycardia	Cardiovascular	Controls	80		3.326	3.295	3.356		4.299	3.699	4.899
Diabetes	Endocrine	Cancer survivors	40		0.299	0.165	0.432		0.972	0.636	1.307
Diabetes	Endocrine	Cancer survivors	50		2.108	1.856	2.359		7.124	6.632	7.616
Diabetes	Endocrine	Cancer survivors	60		15.296	13.431	17.161		38.347	36.221	40.472
Diabetes	Endocrine	Cancer survivors	70		71.103	69.876	72.329		136.39	131.634	141.145
Diabetes	Endocrine	Cancer survivors	80		197.843	195.602	200.083		321.263	318.001	324.524
Diabetes	Endocrine	Controls	40		0.52	0.305	0.736		1.218	0.86	1.576
Diabetes	Endocrine	Controls	50		3.03	2.563	3.497		7.912	7.157	8.667
Diabetes	Endocrine	Controls	60		19.628	18.899	20.356		43.173	42.463	43.883
Diabetes	Endocrine	Controls	70		85.054	81.248	88.861		156.002	149.862	162.142
Diabetes	Endocrine	Controls	80		242.799	239.586	246.011		407.47	395.454	419.486
Diabetic neurological complications	Endocrine	Cancer survivors	40		0.143	0.043	0.244		0.53	0.335	0.725
Diabetic neurological complications	Endocrine	Cancer survivors	50		0.656	0.345	0.968		2.573	1.836	3.31
Diabetic neurological complications	Endocrine	Cancer survivors	60		3.591	3.058	4.123		12.207	11.747	12.668
Diabetic neurological complications	Endocrine	Cancer survivors	70		18.87	17.702	20.037		46.147	44.992	47.301
Diabetic neurological complications	Endocrine	Cancer survivors	80		60.261	58.716	61.806		111.229	111.135	111.324
Diabetic neurological complications	Endocrine	Controls	40		0.04	0.036	0.044		0.132	0.089	0.175
Diabetic neurological complications	Endocrine	Controls	50		0.22	0.188	0.251		1.055	0.87	1.24
Diabetic neurological complications	Endocrine	Controls	60		1.721	1.688	1.755		6.723	6.645	6.801
Diabetic neurological complications	Endocrine	Controls	70		10.264	9.962	10.565		28.722	28.704	28.739
Diabetic neurological complications	Endocrine	Controls	80		38.872	37.989	39.754		86.412	86.071	86.753
Diabetic ophthalmic complications	Endocrine	Cancer survivors	40		0.149	0.075	0.223		0.568	0.424	0.711
Diabetic ophthalmic complications	Endocrine	Cancer survivors	50		0.743	0.643	0.844		2.877	1.936	3.817
Diabetic ophthalmic complications	Endocrine	Cancer survivors	60		4.512	3.846	5.177		13.438	13.159	13.718
Diabetic ophthalmic complications	Endocrine	Cancer survivors	70		22.022	21.663	22.382		50.581	44.851	56.311
Diabetic ophthalmic complications	Endocrine	Cancer survivors	80		71.199	68.371	74.027		125.885	122.2	129.571
Diabetic ophthalmic complications	Endocrine	Controls	40		0.064	0.062	0.066		0.174	0.122	0.226
Diabetic ophthalmic complications	Endocrine	Controls	50		0.381	0.363	0.399		1.405	1.248	1.562
Diabetic ophthalmic complications	Endocrine	Controls	60		2.821	2.667	2.975		8.896	8.773	9.019
Diabetic ophthalmic complications	Endocrine	Controls	70		15.078	14.566	15.59		36.996	36.959	37.032
Diabetic ophthalmic complications	Endocrine	Controls	80		55.538	54.937	56.138		109.516	109.317	109.715
Hyperparathyroidism	Endocrine	Cancer survivors	40		0.047	0	0.094		0.006	0.006	0.006
Hyperparathyroidism	Endocrine	Cancer survivors	50		0.099	0.04	0.159		0.081	0.066	0.096
Hyperparathyroidism	Endocrine	Cancer survivors	60		0.295	0.199	0.391		0.258	0.229	0.288
Hyperparathyroidism	Endocrine	Cancer survivors	70		1.062	1.012	1.112		1.043	0.967	1.118
Hyperparathyroidism	Endocrine	Cancer survivors	80		2.053	1.941	2.166		2.502	2.292	2.712
Hyperparathyroidism	Endocrine	Controls	40		0	0	0		0	0	0
Hyperparathyroidism	Endocrine	Controls	50		0.013	0.01	0.016		0.019	0.011	0.027
Hyperparathyroidism	Endocrine	Controls	60		0.06	0.045	0.076		0.137	0.084	0.191
Hyperparathyroidism	Endocrine	Controls	70		0.468	0.46	0.476		0.669	0.646	0.692
Hyperparathyroidism	Endocrine	Controls	80		1.926	1.788	2.065		2.175	2.111	2.239
Hypo or hyperthyroidism	Endocrine	Cancer survivors	40		0.673	0.572	0.774		0.897	0.84	0.954
Hypo or hyperthyroidism	Endocrine	Cancer survivors	50		2.643	2.534	2.751		3.232	3.148	3.316
Hypo or hyperthyroidism	Endocrine	Cancer survivors	60		9.772	9.458	10.087		12.22	11.378	13.063
Hypo or hyperthyroidism	Endocrine	Cancer survivors	70		26.669	24.878	28.46		30.989	27.553	34.425
Hypo or hyperthyroidism	Endocrine	Cancer survivors	80		53.645	50.795	56.496		59.061	55.017	63.105
Hypo or hyperthyroidism	Endocrine	Controls	40		0.205	0.138	0.272		0.357	0.264	0.45
Hypo or hyperthyroidism	Endocrine	Controls	50		1.389	1.228	1.55		1.864	1.784	1.945
Hypo or hyperthyroidism	Endocrine	Controls	60		6.893	6.157	7.628		8.329	7.995	8.664
Hypo or hyperthyroidism	Endocrine	Controls	70		22.937	20.716	25.157		22.659	22.433	22.884
Hypo or hyperthyroidism	Endocrine	Controls	80		60.402	57.894	62.91		64.44	61.061	67.819
Obesity	Endocrine	Cancer survivors	40		0.068	0.052	0.083		0.745	0.719	0.77
Obesity	Endocrine	Cancer survivors	50		0.566	0.479	0.653		2.523	2.362	2.684
Obesity	Endocrine	Cancer survivors	60		2.711	2.468	2.953		7.498	7.482	7.514
Obesity	Endocrine	Cancer survivors	70		7.874	7.474	8.275		16.352	16.007	16.698
Obesity	Endocrine	Cancer survivors	80		15.65	15.583	15.717		26.627	26.542	26.712
Obesity	Endocrine	Controls	40		0.143	0.112	0.173		0.484	0.441	0.527
Obesity	Endocrine	Controls	50		0.683	0.593	0.774		2.159	2.021	2.296
Obesity	Endocrine	Controls	60		3.132	2.783	3.481		7.74	7.677	7.804
Obesity	Endocrine	Controls	70		9.239	9.026	9.451		18.977	18.939	19.015
Obesity	Endocrine	Controls	80		18.726	18.508	18.944		34.267	33.994	34.54
Alcoholic liver disease	Gastrointestinal	Cancer survivors	40		0.052	0.017	0.087		0.063	0.014	0.112
Alcoholic liver disease	Gastrointestinal	Cancer survivors	50		0.115	0.043	0.188		0.414	0.237	0.59
Alcoholic liver disease	Gastrointestinal	Cancer survivors	60		0.399	0.33	0.468		1.69	1.508	1.872
Alcoholic liver disease	Gastrointestinal	Cancer survivors	70		1.187	1.052	1.322		3.289	3.242	3.335
Alcoholic liver disease	Gastrointestinal	Cancer survivors	80		2.306	2.232	2.381		4.683	4.57	4.796
Alcoholic liver disease	Gastrointestinal	Controls	40		0.027	0.012	0.043		0.045	0.03	0.059
Alcoholic liver disease	Gastrointestinal	Controls	50		0.098	0.096	0.1		0.43	0.327	0.533
Alcoholic liver disease	Gastrointestinal	Controls	60		0.627	0.561	0.692		2.056	1.848	2.265
Alcoholic liver disease	Gastrointestinal	Controls	70		1.839	1.626	2.053		4.638	4.339	4.936
Alcoholic liver disease	Gastrointestinal	Controls	80		3.021	2.774	3.268		6.816	6.357	7.275
Angiodysplasia of colon	Gastrointestinal	Cancer survivors	40		0.002	0	0.003		0	0	0
Angiodysplasia of colon	Gastrointestinal	Cancer survivors	50		0.006	0.003	0.009		0.026	0.023	0.029
Angiodysplasia of colon	Gastrointestinal	Cancer survivors	60		0.039	0.029	0.048		0.117	0.116	0.117
Angiodysplasia of colon	Gastrointestinal	Cancer survivors	70		0.274	0.259	0.288		0.388	0.295	0.481
Angiodysplasia of colon	Gastrointestinal	Cancer survivors	80		1.18	0.987	1.372		1.134	1.018	1.25
Angiodysplasia of colon	Gastrointestinal	Controls	40		0.001	0.001	0.001		0	0	0
Angiodysplasia of colon	Gastrointestinal	Controls	50		0.003	0.001	0.005		0.008	0.007	0.009
Angiodysplasia of colon	Gastrointestinal	Controls	60		0.022	0.015	0.028		0.04	0.033	0.047
Angiodysplasia of colon	Gastrointestinal	Controls	70		0.1	0.091	0.11		0.244	0.234	0.255
Angiodysplasia of colon	Gastrointestinal	Controls	80		0.492	0.481	0.503		0.857	0.841	0.872
Anorectal fistula	Gastrointestinal	Cancer survivors	40		0.054	0.046	0.061		0.032	0.031	0.032
Anorectal fistula	Gastrointestinal	Cancer survivors	50		0.243	0.22	0.267		0.222	0.208	0.237
Anorectal fistula	Gastrointestinal	Cancer survivors	60		0.668	0.629	0.707		0.785	0.687	0.883
Anorectal fistula	Gastrointestinal	Cancer survivors	70		1.3	1.264	1.336		1.64	1.184	2.096
Anorectal fistula	Gastrointestinal	Cancer survivors	80		2.364	2.312	2.417		2.551	2.206	2.897
Anorectal fistula	Gastrointestinal	Controls	40		0.024	0.02	0.028		0.086	0.044	0.128
Anorectal fistula	Gastrointestinal	Controls	50		0.246	0.235	0.257		0.232	0.23	0.234
Anorectal fistula	Gastrointestinal	Controls	60		0.67	0.658	0.682		0.667	0.657	0.677
Anorectal fistula	Gastrointestinal	Controls	70		1.32	1.306	1.334		1.358	1.331	1.385
Anorectal fistula	Gastrointestinal	Controls	80		2.327	2.186	2.468		2.069	2.044	2.093
Barretts oesophagus	Gastrointestinal	Cancer survivors	40		0.014	0.011	0.017		0.043	0.037	0.049
Barretts oesophagus	Gastrointestinal	Cancer survivors	50		0.092	0.068	0.115		0.182	0.182	0.182
Barretts oesophagus	Gastrointestinal	Cancer survivors	60		0.753	0.745	0.761		1.129	1.116	1.142
Barretts oesophagus	Gastrointestinal	Cancer survivors	70		2.868	2.59	3.146		4.158	3.901	4.416
Barretts oesophagus	Gastrointestinal	Cancer survivors	80		7.927	7.591	8.263		8.587	8.367	8.806
Barretts oesophagus	Gastrointestinal	Controls	40		0.002	0	0.003		0.038	0.031	0.045
Barretts oesophagus	Gastrointestinal	Controls	50		0.035	0.025	0.044		0.156	0.143	0.169
Barretts oesophagus	Gastrointestinal	Controls	60		0.43	0.376	0.483		0.922	0.88	0.964
Barretts oesophagus	Gastrointestinal	Controls	70		2.612	2.444	2.78		3.431	3.31	3.552
Barretts oesophagus	Gastrointestinal	Controls	80		7.624	7.293	7.956		8.437	8.24	8.634
Cholangitis	Gastrointestinal	Cancer survivors	40		0.025	0.019	0.031		0.132	0.063	0.201
Cholangitis	Gastrointestinal	Cancer survivors	50		0.22	0.204	0.236		0.491	0.381	0.601
Cholangitis	Gastrointestinal	Cancer survivors	60		0.928	0.862	0.995		1.661	1.298	2.024
Cholangitis	Gastrointestinal	Cancer survivors	70		2.788	2.532	3.044		4.042	3.602	4.482
Cholangitis	Gastrointestinal	Cancer survivors	80		6.649	6.372	6.926		8.209	7.577	8.841
Cholangitis	Gastrointestinal	Controls	40		0.016	0.015	0.016		0.033	0.027	0.038
Cholangitis	Gastrointestinal	Controls	50		0.113	0.105	0.121		0.251	0.247	0.255
Cholangitis	Gastrointestinal	Controls	60		0.51	0.472	0.547		0.941	0.93	0.952
Cholangitis	Gastrointestinal	Controls	70		1.76	1.755	1.764		2.65	2.646	2.653
Cholangitis	Gastrointestinal	Controls	80		4.917	4.807	5.026		7.268	7.189	7.347
Cholecystitis	Gastrointestinal	Cancer survivors	40		0.022	0.02	0.024		0.103	0.103	0.103
Cholecystitis	Gastrointestinal	Cancer survivors	50		0.164	0.149	0.18		0.483	0.473	0.492
Cholecystitis	Gastrointestinal	Cancer survivors	60		0.796	0.689	0.903		1.536	1.524	1.548
Cholecystitis	Gastrointestinal	Cancer survivors	70		2.354	2.228	2.479		3.839	3.764	3.914
Cholecystitis	Gastrointestinal	Cancer survivors	80		5.428	5.304	5.552		7.966	7.859	8.072
Cholecystitis	Gastrointestinal	Controls	40		0.019	0.014	0.023		0.044	0.042	0.047
Cholecystitis	Gastrointestinal	Controls	50		0.137	0.119	0.155		0.275	0.269	0.28
Cholecystitis	Gastrointestinal	Controls	60		0.623	0.59	0.655		1.104	1.034	1.173
Cholecystitis	Gastrointestinal	Controls	70		2.025	1.912	2.138		3.238	3.106	3.369
Cholecystitis	Gastrointestinal	Controls	80		5.504	5.36	5.648		8.297	8.062	8.533
Cholelithiasis	Gastrointestinal	Cancer survivors	40		0.031	0.028	0.035		0.118	0.103	0.132
Cholelithiasis	Gastrointestinal	Cancer survivors	50		0.277	0.264	0.29		0.72	0.541	0.9
Cholelithiasis	Gastrointestinal	Cancer survivors	60		1.416	1.328	1.505		2.084	1.913	2.256
Cholelithiasis	Gastrointestinal	Cancer survivors	70		3.781	3.761	3.802		5.149	4.915	5.384
Cholelithiasis	Gastrointestinal	Cancer survivors	80		8.119	8.033	8.204		10.285	10.117	10.453
Cholelithiasis	Gastrointestinal	Controls	40		0.034	0.025	0.042		0.069	0.05	0.089
Cholelithiasis	Gastrointestinal	Controls	50		0.22	0.177	0.264		0.638	0.464	0.812
Cholelithiasis	Gastrointestinal	Controls	60		1.102	1.01	1.193		1.894	1.686	2.103
Cholelithiasis	Gastrointestinal	Controls	70		3.47	3.331	3.608		4.627	4.493	4.761
Cholelithiasis	Gastrointestinal	Controls	80		8.673	8.513	8.833		11.196	10.664	11.729
Coeliac disease	Gastrointestinal	Cancer survivors	40		0.027	0.005	0.049		0.071	0.029	0.114
Coeliac disease	Gastrointestinal	Cancer survivors	50		0.131	0.081	0.181		0.242	0.185	0.3
Coeliac disease	Gastrointestinal	Cancer survivors	60		0.522	0.429	0.616		0.624	0.475	0.773
Coeliac disease	Gastrointestinal	Cancer survivors	70		1.603	1.479	1.727		1.918	1.48	2.356
Coeliac disease	Gastrointestinal	Cancer survivors	80		3.428	3.217	3.639		3.144	2.803	3.484
Coeliac disease	Gastrointestinal	Controls	40		0.021	0.017	0.025		0.024	0.018	0.029
Coeliac disease	Gastrointestinal	Controls	50		0.167	0.151	0.184		0.151	0.104	0.197
Coeliac disease	Gastrointestinal	Controls	60		0.646	0.613	0.679		0.607	0.528	0.686
Coeliac disease	Gastrointestinal	Controls	70		1.882	1.87	1.895		1.615	1.571	1.659
Coeliac disease	Gastrointestinal	Controls	80		4.42	4.163	4.678		3.714	3.301	4.127
Crohns disease	Gastrointestinal	Cancer survivors	40		0.127	0.105	0.149		0.109	0.02	0.198
Crohns disease	Gastrointestinal	Cancer survivors	50		0.409	0.409	0.409		0.678	0.431	0.925
Crohns disease	Gastrointestinal	Cancer survivors	60		1.013	0.877	1.15		1.708	1.015	2.401
Crohns disease	Gastrointestinal	Cancer survivors	70		1.733	1.648	1.818		2.549	2.022	3.076
Crohns disease	Gastrointestinal	Cancer survivors	80		3.01	2.883	3.137		3.443	2.878	4.009
Crohns disease	Gastrointestinal	Controls	40		0.029	0.02	0.037		0.046	0.005	0.086
Crohns disease	Gastrointestinal	Controls	50		0.138	0.101	0.175		0.235	0.191	0.278
Crohns disease	Gastrointestinal	Controls	60		0.717	0.692	0.742		1.275	1.209	1.342
Crohns disease	Gastrointestinal	Controls	70		2.07	1.877	2.263		3.125	2.963	3.286
Crohns disease	Gastrointestinal	Controls	80		4.164	3.66	4.669		4.853	4.801	4.905
Diverticular disease of intestine	Gastrointestinal	Cancer survivors	40		0.02	0.013	0.028		0.009	0	0.017
Diverticular disease of intestine	Gastrointestinal	Cancer survivors	50		0.146	0.119	0.172		0.212	0.203	0.221
Diverticular disease of intestine	Gastrointestinal	Cancer survivors	60		1.603	1.563	1.642		2.687	2.026	3.347
Diverticular disease of intestine	Gastrointestinal	Cancer survivors	70		8.923	8.722	9.124		10.052	9.123	10.981
Diverticular disease of intestine	Gastrointestinal	Cancer survivors	80		27.899	27.537	28.261		27.588	25.163	30.014
Diverticular disease of intestine	Gastrointestinal	Controls	40		0.01	0.007	0.013		0.018	0.018	0.018
Diverticular disease of intestine	Gastrointestinal	Controls	50		0.17	0.148	0.192		0.185	0.161	0.209
Diverticular disease of intestine	Gastrointestinal	Controls	60		1.521	1.486	1.557		1.838	1.716	1.96
Diverticular disease of intestine	Gastrointestinal	Controls	70		8.166	7.842	8.491		8.893	8.624	9.162
Diverticular disease of intestine	Gastrointestinal	Controls	80		29.01	27.229	30.791		28.31	27.687	28.933
Fatty liver	Gastrointestinal	Cancer survivors	40		0.099	0.041	0.157		0.129	0.109	0.149
Fatty liver	Gastrointestinal	Cancer survivors	50		0.261	0.15	0.371		0.654	0.645	0.662
Fatty liver	Gastrointestinal	Cancer survivors	60		1.095	0.925	1.264		2.848	2.574	3.121
Fatty liver	Gastrointestinal	Cancer survivors	70		3.405	2.996	3.813		6.115	5.379	6.85
Fatty liver	Gastrointestinal	Cancer survivors	80		6.652	6.311	6.992		9.765	8.954	10.575
Fatty liver	Gastrointestinal	Controls	40		0.024	0.014	0.034		0.046	0.038	0.054
Fatty liver	Gastrointestinal	Controls	50		0.147	0.114	0.179		0.495	0.494	0.496
Fatty liver	Gastrointestinal	Controls	60		0.821	0.765	0.878		2.156	2.067	2.246
Fatty liver	Gastrointestinal	Controls	70		2.877	2.703	3.05		5.658	5.376	5.94
Fatty liver	Gastrointestinal	Controls	80		5.478	5.219	5.738		10.012	9.717	10.306
Gastritis and duodenitis	Gastrointestinal	Cancer survivors	40		0.039	0.036	0.042		0.163	0.109	0.218
Gastritis and duodenitis	Gastrointestinal	Cancer survivors	50		0.185	0.169	0.201		0.764	0.598	0.93
Gastritis and duodenitis	Gastrointestinal	Cancer survivors	60		1.148	1.094	1.203		3.037	2.59	3.484
Gastritis and duodenitis	Gastrointestinal	Cancer survivors	70		4.166	4.148	4.183		7.561	7.194	7.927
Gastritis and duodenitis	Gastrointestinal	Cancer survivors	80		9.87	9.759	9.982		15.981	15.341	16.621
Gastritis and duodenitis	Gastrointestinal	Controls	40		0.041	0.027	0.055		0.138	0.116	0.161
Gastritis and duodenitis	Gastrointestinal	Controls	50		0.22	0.21	0.231		0.749	0.712	0.786
Gastritis and duodenitis	Gastrointestinal	Controls	60		1.151	1.097	1.204		2.957	2.932	2.981
Gastritis and duodenitis	Gastrointestinal	Controls	70		4.446	4.32	4.571		8.197	7.924	8.47
Gastritis and duodenitis	Gastrointestinal	Controls	80		11.948	11.481	12.415		19.7	19.017	20.383
Gastrooesophageal reflux disease	Gastrointestinal	Cancer survivors	40		0.074	0.055	0.093		0.235	0.215	0.255
Gastrooesophageal reflux disease	Gastrointestinal	Cancer survivors	50		0.572	0.5	0.645		1.156	1.08	1.232
Gastrooesophageal reflux disease	Gastrointestinal	Cancer survivors	60		2.897	2.61	3.184		4.177	3.989	4.366
Gastrooesophageal reflux disease	Gastrointestinal	Cancer survivors	70		9.022	8.557	9.486		12.298	11.99	12.606
Gastrooesophageal reflux disease	Gastrointestinal	Cancer survivors	80		19.63	19.157	20.103		25.513	24.814	26.213
Gastrooesophageal reflux disease	Gastrointestinal	Controls	40		0.076	0.069	0.083		0.226	0.196	0.256
Gastrooesophageal reflux disease	Gastrointestinal	Controls	50		0.565	0.486	0.644		1.128	1.065	1.19
Gastrooesophageal reflux disease	Gastrointestinal	Controls	60		2.85	2.711	2.989		4.918	4.471	5.365
Gastrooesophageal reflux disease	Gastrointestinal	Controls	70		10.887	10.575	11.199		13.643	12.994	14.292
Gastrooesophageal reflux disease	Gastrointestinal	Controls	80		26.001	25.527	26.475		28.617	27.623	29.612
Hepatic failure	Gastrointestinal	Cancer survivors	40		0.094	0.072	0.116		0.126	0.106	0.146
Hepatic failure	Gastrointestinal	Cancer survivors	50		0.227	0.14	0.314		0.541	0.39	0.692
Hepatic failure	Gastrointestinal	Cancer survivors	60		0.795	0.729	0.861		2.209	1.983	2.434
Hepatic failure	Gastrointestinal	Cancer survivors	70		2.545	2.362	2.728		4.826	4.244	5.409
Hepatic failure	Gastrointestinal	Cancer survivors	80		4.949	4.852	5.047		8.012	7.047	8.976
Hepatic failure	Gastrointestinal	Controls	40		0.031	0.03	0.033		0.042	0.024	0.06
Hepatic failure	Gastrointestinal	Controls	50		0.105	0.105	0.105		0.39	0.336	0.444
Hepatic failure	Gastrointestinal	Controls	60		0.464	0.462	0.465		1.422	1.343	1.502
Hepatic failure	Gastrointestinal	Controls	70		1.651	1.606	1.696		3.74	3.487	3.993
Hepatic failure	Gastrointestinal	Controls	80		3.453	3.187	3.719		6.726	6.246	7.205
Liver fibrosis sclerosis and cirrhosis	Gastrointestinal	Cancer survivors	40		0.058	0.054	0.063		0.057	0.037	0.077
Liver fibrosis sclerosis and cirrhosis	Gastrointestinal	Cancer survivors	50		0.148	0.139	0.158		0.393	0.347	0.439
Liver fibrosis sclerosis and cirrhosis	Gastrointestinal	Cancer survivors	60		0.48	0.411	0.549		1.754	1.502	2.005
Liver fibrosis sclerosis and cirrhosis	Gastrointestinal	Cancer survivors	70		1.706	1.57	1.842		3.816	3.535	4.097
Liver fibrosis sclerosis and cirrhosis	Gastrointestinal	Cancer survivors	80		4.048	4.029	4.068		6.866	6.163	7.57
Liver fibrosis sclerosis and cirrhosis	Gastrointestinal	Controls	40		0.026	0.023	0.029		0.035	0.005	0.065
Liver fibrosis sclerosis and cirrhosis	Gastrointestinal	Controls	50		0.081	0.072	0.089		0.394	0.322	0.467
Liver fibrosis sclerosis and cirrhosis	Gastrointestinal	Controls	60		0.51	0.501	0.519		2.017	1.624	2.411
Liver fibrosis sclerosis and cirrhosis	Gastrointestinal	Controls	70		1.818	1.718	1.919		4.739	4.336	5.142
Liver fibrosis sclerosis and cirrhosis	Gastrointestinal	Controls	80		3.326	3.109	3.543		7.571	7.002	8.139
Oesophageal varices	Gastrointestinal	Cancer survivors	40		0	0	0		0.023	0	0.046
Oesophageal varices	Gastrointestinal	Cancer survivors	50		0.022	0.014	0.03		0.139	0.122	0.156
Oesophageal varices	Gastrointestinal	Cancer survivors	60		0.121	0.116	0.126		0.405	0.33	0.48
Oesophageal varices	Gastrointestinal	Cancer survivors	70		0.581	0.477	0.684		0.918	0.863	0.973
Oesophageal varices	Gastrointestinal	Cancer survivors	80		1.102	0.929	1.274		1.572	1.314	1.829
Oesophageal varices	Gastrointestinal	Controls	40		0.022	0.018	0.026		0	0	0
Oesophageal varices	Gastrointestinal	Controls	50		0.032	0.032	0.032		0.085	0.058	0.111
Oesophageal varices	Gastrointestinal	Controls	60		0.115	0.106	0.125		0.314	0.256	0.372
Oesophageal varices	Gastrointestinal	Controls	70		0.409	0.339	0.478		1.003	0.882	1.123
Oesophageal varices	Gastrointestinal	Controls	80		0.91	0.858	0.962		1.667	1.533	1.802
Oesophagitis and oesophageal ulcer	Gastrointestinal	Cancer survivors	40		0.069	0.068	0.071		0.284	0.278	0.289
Oesophagitis and oesophageal ulcer	Gastrointestinal	Cancer survivors	50		0.582	0.449	0.715		1.211	1.083	1.339
Oesophagitis and oesophageal ulcer	Gastrointestinal	Cancer survivors	60		3.589	3.106	4.072		5.603	5.233	5.973
Oesophagitis and oesophageal ulcer	Gastrointestinal	Cancer survivors	70		11.463	10.68	12.246		19.211	17.062	21.361
Oesophagitis and oesophageal ulcer	Gastrointestinal	Cancer survivors	80		27.832	26.386	29.278		39.041	33.336	44.747
Oesophagitis and oesophageal ulcer	Gastrointestinal	Controls	40		0.069	0.062	0.077		0.246	0.2	0.292
Oesophagitis and oesophageal ulcer	Gastrointestinal	Controls	50		0.547	0.515	0.579		1.45	1.281	1.62
Oesophagitis and oesophageal ulcer	Gastrointestinal	Controls	60		3.408	3.164	3.652		6.44	6.001	6.879
Oesophagitis and oesophageal ulcer	Gastrointestinal	Controls	70		13.877	13.085	14.669		18.046	17.863	18.23
Oesophagitis and oesophageal ulcer	Gastrointestinal	Controls	80		34.598	33.76	35.437		41.081	39.778	42.385
Portal hypertension	Gastrointestinal	Cancer survivors	40		0.072	0.035	0.11		0.077	0.075	0.08
Portal hypertension	Gastrointestinal	Cancer survivors	50		0.163	0.137	0.188		0.283	0.277	0.289
Portal hypertension	Gastrointestinal	Cancer survivors	60		0.573	0.565	0.58		1.147	1.093	1.202
Portal hypertension	Gastrointestinal	Cancer survivors	70		1.898	1.688	2.108		2.77	2.65	2.89
Portal hypertension	Gastrointestinal	Cancer survivors	80		3.861	3.742	3.98		5.033	4.906	5.16
Portal hypertension	Gastrointestinal	Controls	40		0.012	0.009	0.016		0.009	0.007	0.012
Portal hypertension	Gastrointestinal	Controls	50		0.038	0.038	0.038		0.123	0.119	0.127
Portal hypertension	Gastrointestinal	Controls	60		0.217	0.212	0.222		0.592	0.536	0.647
Portal hypertension	Gastrointestinal	Controls	70		0.864	0.818	0.909		1.797	1.725	1.868
Portal hypertension	Gastrointestinal	Controls	80		2.023	1.891	2.154		3.745	3.511	3.979
Ulcerative colitis	Gastrointestinal	Cancer survivors	40		0.057	0.011	0.102		0.149	0.072	0.227
Ulcerative colitis	Gastrointestinal	Cancer survivors	50		0.216	0.168	0.265		0.497	0.329	0.664
Ulcerative colitis	Gastrointestinal	Cancer survivors	60		1.015	0.776	1.254		1.575	0.826	2.324
Ulcerative colitis	Gastrointestinal	Cancer survivors	70		2.478	2.207	2.749		2.505	1.728	3.283
Ulcerative colitis	Gastrointestinal	Cancer survivors	80		4.792	4.183	5.402		4.124	3.413	4.836
Ulcerative colitis	Gastrointestinal	Controls	40		0.06	0.027	0.094		0.039	0.005	0.073
Ulcerative colitis	Gastrointestinal	Controls	50		0.249	0.133	0.366		0.186	0.101	0.272
Ulcerative colitis	Gastrointestinal	Controls	60		0.863	0.776	0.95		0.772	0.624	0.92
Ulcerative colitis	Gastrointestinal	Controls	70		2.783	2.445	3.121		2.413	2.378	2.448
Ulcerative colitis	Gastrointestinal	Controls	80		6.094	5.364	6.824		5.922	5.398	6.445
Agranulocytosis	Haematological	Cancer survivors	40		0.163	0.152	0.174		0.269	0.229	0.309
Agranulocytosis	Haematological	Cancer survivors	50		0.533	0.456	0.611		0.65	0.626	0.675
Agranulocytosis	Haematological	Cancer survivors	60		1.731	1.647	1.815		1.757	1.584	1.93
Agranulocytosis	Haematological	Cancer survivors	70		4.265	4.136	4.393		3.822	3.761	3.883
Agranulocytosis	Haematological	Cancer survivors	80		7.306	7.093	7.519		6.069	5.969	6.169
Agranulocytosis	Haematological	Controls	40		0.003	0	0.006		0	0	0
Agranulocytosis	Haematological	Controls	50		0.024	0.017	0.031		0.016	0.009	0.023
Agranulocytosis	Haematological	Controls	60		0.101	0.09	0.111		0.114	0.101	0.126
Agranulocytosis	Haematological	Controls	70		0.394	0.384	0.403		0.329	0.301	0.358
Agranulocytosis	Haematological	Controls	80		1.056	0.943	1.168		0.897	0.89	0.905
Aplastic anaemias	Haematological	Cancer survivors	40		0.013	0.003	0.022		0.017	0.017	0.017
Aplastic anaemias	Haematological	Cancer survivors	50		0.317	0.22	0.414		0.049	0.04	0.058
Aplastic anaemias	Haematological	Cancer survivors	60		0.846	0.687	1.005		0.202	0.175	0.23
Aplastic anaemias	Haematological	Cancer survivors	70		1.202	1.073	1.332		0.626	0.523	0.73
Aplastic anaemias	Haematological	Cancer survivors	80		2.08	2.051	2.11		1.18	0.99	1.37
Aplastic anaemias	Haematological	Controls	40		0	0	0		0.001	0	0.003
Aplastic anaemias	Haematological	Controls	50		0.004	0.001	0.007		0.005	0.003	0.008
Aplastic anaemias	Haematological	Controls	60		0.059	0.017	0.101		0.046	0.042	0.049
Aplastic anaemias	Haematological	Controls	70		0.358	0.22	0.497		0.14	0.111	0.17
Aplastic anaemias	Haematological	Controls	80		0.848	0.798	0.898		0.643	0.511	0.775
MGUS	Haematological	Cancer survivors	40		0.033	0.03	0.036		0	0	0
MGUS	Haematological	Cancer survivors	50		0.046	0.041	0.05		0.015	0.014	0.015
MGUS	Haematological	Cancer survivors	60		0.146	0.122	0.17		0.126	0.087	0.165
MGUS	Haematological	Cancer survivors	70		0.586	0.405	0.766		0.693	0.573	0.813
MGUS	Haematological	Cancer survivors	80		2.329	1.797	2.861		2.106	2.012	2.2
MGUS	Haematological	Controls	40		0	0	0		0	0	0
MGUS	Haematological	Controls	50		0.021	0.001	0.042		0.008	0.001	0.015
MGUS	Haematological	Controls	60		0.068	0.027	0.108		0.122	0.095	0.149
MGUS	Haematological	Controls	70		0.341	0.329	0.353		0.476	0.388	0.565
MGUS	Haematological	Controls	80		1.577	1.467	1.687		1.513	1.344	1.683
Other anaemias	Haematological	Cancer survivors	40		0.197	0.197	0.197		0.416	0.298	0.533
Other anaemias	Haematological	Cancer survivors	50		0.722	0.706	0.738		1.317	1.164	1.47
Other anaemias	Haematological	Cancer survivors	60		2.712	2.568	2.857		4.474	4.354	4.593
Other anaemias	Haematological	Cancer survivors	70		8.741	8.53	8.951		14.02	13.726	14.313
Other anaemias	Haematological	Cancer survivors	80		25.755	25.467	26.044		38.484	38.35	38.617
Other anaemias	Haematological	Controls	40		0.034	0.007	0.062		0.094	0.093	0.096
Other anaemias	Haematological	Controls	50		0.223	0.214	0.232		0.591	0.58	0.601
Other anaemias	Haematological	Controls	60		0.76	0.727	0.793		2.109	2.091	2.128
Other anaemias	Haematological	Controls	70		3.685	3.349	4.021		7.948	7.841	8.055
Other anaemias	Haematological	Controls	80		17.163	16.648	17.677		30.614	30.591	30.636
Other haemolytic anaemias	Haematological	Cancer survivors	40		0.006	0	0.013		0	0	0
Other haemolytic anaemias	Haematological	Cancer survivors	50		0.076	0.033	0.119		0.032	0	0.064
Other haemolytic anaemias	Haematological	Cancer survivors	60		0.198	0.099	0.297		0.187	0.126	0.247
Other haemolytic anaemias	Haematological	Cancer survivors	70		0.464	0.307	0.622		0.306	0.273	0.339
Other haemolytic anaemias	Haematological	Cancer survivors	80		1.343	0.917	1.769		1.077	1.064	1.089
Other haemolytic anaemias	Haematological	Controls	40		0	0	0		0.007	0.007	0.007
Other haemolytic anaemias	Haematological	Controls	50		0.005	0.002	0.008		0.026	0.018	0.034
Other haemolytic anaemias	Haematological	Controls	60		0.026	0.01	0.042		0.065	0.06	0.071
Other haemolytic anaemias	Haematological	Controls	70		0.24	0.174	0.306		0.113	0.096	0.13
Other haemolytic anaemias	Haematological	Controls	80		0.507	0.444	0.571		0.299	0.291	0.307
Primary or idiopathic thrombocytopaenia	Haematological	Cancer survivors	40		0.017	0.013	0.022		0.077	0.072	0.083
Primary or idiopathic thrombocytopaenia	Haematological	Cancer survivors	50		0.206	0.082	0.329		0.295	0.222	0.367
Primary or idiopathic thrombocytopaenia	Haematological	Cancer survivors	60		0.734	0.682	0.786		0.667	0.575	0.759
Primary or idiopathic thrombocytopaenia	Haematological	Cancer survivors	70		2.209	1.693	2.724		1.518	1.319	1.718
Primary or idiopathic thrombocytopaenia	Haematological	Cancer survivors	80		4.205	3.631	4.779		2.845	2.334	3.356
Primary or idiopathic thrombocytopaenia	Haematological	Controls	40		0.009	0.005	0.012		0.001	0	0.003
Primary or idiopathic thrombocytopaenia	Haematological	Controls	50		0.032	0.006	0.058		0.029	0.013	0.045
Primary or idiopathic thrombocytopaenia	Haematological	Controls	60		0.073	0.043	0.104		0.135	0.119	0.151
Primary or idiopathic thrombocytopaenia	Haematological	Controls	70		0.368	0.342	0.394		0.542	0.469	0.614
Primary or idiopathic thrombocytopaenia	Haematological	Controls	80		1.362	1.35	1.373		1.62	1.356	1.884
Secondary or other thrombocytopaenia	Haematological	Cancer survivors	40		0.022	0.013	0.031		0.089	0.06	0.118
Secondary or other thrombocytopaenia	Haematological	Cancer survivors	50		0.225	0.161	0.288		0.297	0.228	0.366
Secondary or other thrombocytopaenia	Haematological	Cancer survivors	60		0.878	0.725	1.032		0.825	0.732	0.919
Secondary or other thrombocytopaenia	Haematological	Cancer survivors	70		2.852	2.759	2.945		2.094	2.084	2.105
Secondary or other thrombocytopaenia	Haematological	Cancer survivors	80		6.193	5.929	6.457		4.335	4.295	4.375
Secondary or other thrombocytopaenia	Haematological	Controls	40		0.009	0.005	0.014		0.001	0.001	0.001
Secondary or other thrombocytopaenia	Haematological	Controls	50		0.038	0.034	0.041		0.053	0.028	0.078
Secondary or other thrombocytopaenia	Haematological	Controls	60		0.128	0.088	0.168		0.237	0.225	0.25
Secondary or other thrombocytopaenia	Haematological	Controls	70		0.678	0.581	0.776		0.994	0.907	1.082
Secondary or other thrombocytopaenia	Haematological	Controls	80		3.519	2.42	4.618		3.045	2.729	3.361
Secondary polycythaemia	Haematological	Cancer survivors	40		0.002	0	0.003		0.006	0.006	0.006
Secondary polycythaemia	Haematological	Cancer survivors	50		0.005	0.005	0.005		0.099	0.064	0.134
Secondary polycythaemia	Haematological	Cancer survivors	60		0.055	0.019	0.091		0.564	0.413	0.715
Secondary polycythaemia	Haematological	Cancer survivors	70		0.204	0.184	0.225		1.098	0.9	1.297
Secondary polycythaemia	Haematological	Cancer survivors	80		0.484	0.444	0.523		1.527	1.224	1.831
Secondary polycythaemia	Haematological	Controls	40		0	0	0		0	0	0
Secondary polycythaemia	Haematological	Controls	50		0.006	0.003	0.008		0.065	0.017	0.112
Secondary polycythaemia	Haematological	Controls	60		0.037	0.019	0.055		0.187	0.105	0.268
Secondary polycythaemia	Haematological	Controls	70		0.239	0.187	0.291		0.421	0.349	0.493
Secondary polycythaemia	Haematological	Controls	80		0.586	0.519	0.652		0.947	0.667	1.228
Thrombophilia	Haematological	Cancer survivors	40		0.008	0.005	0.011		0.043	0.014	0.072
Thrombophilia	Haematological	Cancer survivors	50		0.066	0.019	0.114		0.089	0.067	0.112
Thrombophilia	Haematological	Cancer survivors	60		0.241	0.101	0.38		0.221	0.196	0.247
Thrombophilia	Haematological	Cancer survivors	70		0.597	0.476	0.718		0.481	0.459	0.504
Thrombophilia	Haematological	Cancer survivors	80		0.935	0.783	1.086		0.835	0.811	0.859
Thrombophilia	Haematological	Controls	40		0.011	0.003	0.019		0.001	0	0.003
Thrombophilia	Haematological	Controls	50		0.055	0.032	0.077		0.036	0.024	0.048
Thrombophilia	Haematological	Controls	60		0.141	0.089	0.192		0.135	0.099	0.172
Thrombophilia	Haematological	Controls	70		0.308	0.236	0.38		0.29	0.25	0.33
Thrombophilia	Haematological	Controls	80		0.678	0.58	0.776		0.594	0.561	0.627
Autoimmune liver disease	Immunology_and_infection	Cancer survivors	40		0.009	0.006	0.013		0.017	0.006	0.029
Autoimmune liver disease	Immunology_and_infection	Cancer survivors	50		0.071	0.03	0.112		0.116	0.055	0.176
Autoimmune liver disease	Immunology_and_infection	Cancer survivors	60		0.271	0.185	0.357		0.533	0.478	0.587
Autoimmune liver disease	Immunology_and_infection	Cancer survivors	70		1.054	0.914	1.193		1.627	1.49	1.765
Autoimmune liver disease	Immunology_and_infection	Cancer survivors	80		2.71	2.246	3.174		3.466	3.431	3.5
Autoimmune liver disease	Immunology_and_infection	Controls	40		0	0	0		0.004	0.001	0.007
Autoimmune liver disease	Immunology_and_infection	Controls	50		0.023	0.012	0.034		0.049	0.032	0.066
Autoimmune liver disease	Immunology_and_infection	Controls	60		0.206	0.148	0.264		0.537	0.491	0.584
Autoimmune liver disease	Immunology_and_infection	Controls	70		0.814	0.672	0.955		1.751	1.63	1.871
Autoimmune liver disease	Immunology_and_infection	Controls	80		1.988	1.574	2.402		3.466	3.282	3.65
Bacterial diseases excluding tuberculosis	Immunology_and_infection	Cancer survivors	40		0.369	0.31	0.429		1.206	1.129	1.283
Bacterial diseases excluding tuberculosis	Immunology_and_infection	Cancer survivors	50		1.559	1.513	1.605		3.87	3.712	4.028
Bacterial diseases excluding tuberculosis	Immunology_and_infection	Cancer survivors	60		5.973	5.807	6.139		11.336	10.784	11.888
Bacterial diseases excluding tuberculosis	Immunology_and_infection	Cancer survivors	70		19.173	18.907	19.439		28.369	28.009	28.728
Bacterial diseases excluding tuberculosis	Immunology_and_infection	Cancer survivors	80		48.309	47.838	48.781		60.08	59.939	60.222
Bacterial diseases excluding tuberculosis	Immunology_and_infection	Controls	40		0.147	0.14	0.153		0.305	0.268	0.341
Bacterial diseases excluding tuberculosis	Immunology_and_infection	Controls	50		0.543	0.532	0.554		1.273	1.161	1.384
Bacterial diseases excluding tuberculosis	Immunology_and_infection	Controls	60		2.328	2.267	2.389		4.554	4.5	4.608
Bacterial diseases excluding tuberculosis	Immunology_and_infection	Controls	70		9.034	9.022	9.047		14.475	14.376	14.575
Bacterial diseases excluding tuberculosis	Immunology_and_infection	Controls	80		28.396	28.177	28.615		44.175	44.123	44.228
Chronic viral hepatitis	Immunology_and_infection	Cancer survivors	40		0.068	0.053	0.082		0.163	0.129	0.198
Chronic viral hepatitis	Immunology_and_infection	Cancer survivors	50		0.145	0.12	0.17		0.436	0.291	0.581
Chronic viral hepatitis	Immunology_and_infection	Cancer survivors	60		0.378	0.259	0.496		0.86	0.738	0.982
Chronic viral hepatitis	Immunology_and_infection	Cancer survivors	70		0.822	0.658	0.986		1.517	1.368	1.667
Chronic viral hepatitis	Immunology_and_infection	Cancer survivors	80		1.262	1.083	1.442		2.781	2.289	3.273
Chronic viral hepatitis	Immunology_and_infection	Controls	40		0.048	0.041	0.055		0.08	0.069	0.09
Chronic viral hepatitis	Immunology_and_infection	Controls	50		0.124	0.121	0.128		0.289	0.239	0.339
Chronic viral hepatitis	Immunology_and_infection	Controls	60		0.356	0.338	0.373		1.033	0.924	1.142
Chronic viral hepatitis	Immunology_and_infection	Controls	70		0.785	0.782	0.788		1.92	1.853	1.986
Chronic viral hepatitis	Immunology_and_infection	Controls	80		1.373	1.365	1.382		2.746	2.671	2.822
Ear and upper respiratory tract infections	Immunology_and_infection	Cancer survivors	40		0.049	0.035	0.063		0.149	0.08	0.217
Ear and upper respiratory tract infections	Immunology_and_infection	Cancer survivors	50		0.134	0.114	0.155		0.395	0.303	0.486
Ear and upper respiratory tract infections	Immunology_and_infection	Cancer survivors	60		0.58	0.577	0.582		0.954	0.828	1.08
Ear and upper respiratory tract infections	Immunology_and_infection	Cancer survivors	70		1.358	1.34	1.376		1.854	1.768	1.941
Ear and upper respiratory tract infections	Immunology_and_infection	Cancer survivors	80		2.507	2.504	2.509		2.979	2.858	3.1
Ear and upper respiratory tract infections	Immunology_and_infection	Controls	40		0.045	0.039	0.051		0.076	0.059	0.093
Ear and upper respiratory tract infections	Immunology_and_infection	Controls	50		0.112	0.099	0.125		0.216	0.167	0.265
Ear and upper respiratory tract infections	Immunology_and_infection	Controls	60		0.361	0.345	0.378		0.614	0.552	0.676
Ear and upper respiratory tract infections	Immunology_and_infection	Controls	70		0.852	0.83	0.874		1.256	1.172	1.341
Ear and upper respiratory tract infections	Immunology_and_infection	Controls	80		1.697	1.585	1.809		2.227	2.174	2.28
Encephalitis	Immunology_and_infection	Cancer survivors	40		0.027	0.022	0.031		0.029	0.009	0.049
Encephalitis	Immunology_and_infection	Cancer survivors	50		0.046	0.042	0.049		0.069	0.052	0.086
Encephalitis	Immunology_and_infection	Cancer survivors	60		0.107	0.099	0.116		0.231	0.159	0.303
Encephalitis	Immunology_and_infection	Cancer survivors	70		0.336	0.333	0.338		0.513	0.437	0.589
Encephalitis	Immunology_and_infection	Cancer survivors	80		0.758	0.693	0.822		0.942	0.841	1.042
Encephalitis	Immunology_and_infection	Controls	40		0.002	0.001	0.002		0.004	0.003	0.005
Encephalitis	Immunology_and_infection	Controls	50		0.004	0.003	0.005		0.011	0.009	0.012
Encephalitis	Immunology_and_infection	Controls	60		0.02	0.019	0.022		0.042	0.042	0.042
Encephalitis	Immunology_and_infection	Controls	70		0.085	0.077	0.094		0.14	0.133	0.147
Encephalitis	Immunology_and_infection	Controls	80		0.314	0.304	0.324		0.62	0.596	0.645
Eye infections	Immunology_and_infection	Cancer survivors	40		0.044	0.031	0.057		0.04	0.017	0.063
Eye infections	Immunology_and_infection	Cancer survivors	50		0.082	0.057	0.107		0.089	0.087	0.092
Eye infections	Immunology_and_infection	Cancer survivors	60		0.155	0.151	0.159		0.291	0.197	0.385
Eye infections	Immunology_and_infection	Cancer survivors	70		0.438	0.357	0.518		0.743	0.631	0.855
Eye infections	Immunology_and_infection	Cancer survivors	80		0.974	0.887	1.061		1.355	1.302	1.407
Eye infections	Immunology_and_infection	Controls	40		0.009	0.009	0.009		0.017	0.01	0.024
Eye infections	Immunology_and_infection	Controls	50		0.024	0.016	0.033		0.041	0.032	0.05
Eye infections	Immunology_and_infection	Controls	60		0.082	0.071	0.092		0.117	0.115	0.118
Eye infections	Immunology_and_infection	Controls	70		0.209	0.191	0.228		0.305	0.277	0.333
Eye infections	Immunology_and_infection	Controls	80		0.615	0.602	0.628		0.973	0.96	0.986
HIV	Immunology_and_infection	Cancer survivors	40		0.063	0.046	0.08		0.106	0.092	0.12
HIV	Immunology_and_infection	Cancer survivors	50		0.098	0.072	0.123		0.196	0.17	0.222
HIV	Immunology_and_infection	Cancer survivors	60		0.18	0.162	0.198		0.444	0.405	0.483
HIV	Immunology_and_infection	Cancer survivors	70		0.307	0.304	0.31		0.702	0.617	0.786
HIV	Immunology_and_infection	Cancer survivors	80		0.647	0.585	0.71		1.14	1.087	1.194
HIV	Immunology_and_infection	Controls	40		0.054	0.052	0.055		0.067	0.046	0.087
HIV	Immunology_and_infection	Controls	50		0.084	0.081	0.086		0.194	0.137	0.25
HIV	Immunology_and_infection	Controls	60		0.163	0.133	0.193		0.526	0.381	0.671
HIV	Immunology_and_infection	Controls	70		0.303	0.272	0.335		0.913	0.739	1.086
HIV	Immunology_and_infection	Controls	80		0.817	0.754	0.881		1.778	1.653	1.903
Immunodeficiencies	Immunology_and_infection	Cancer survivors	40		0.002	0	0.003		0.006	0.006	0.006
Immunodeficiencies	Immunology_and_infection	Cancer survivors	50		0.003	0.002	0.005		0.831	0.153	1.509
Immunodeficiencies	Immunology_and_infection	Cancer survivors	60		0.337	0.227	0.446		1.435	0.579	2.292
Immunodeficiencies	Immunology_and_infection	Cancer survivors	70		1.065	0.843	1.288		3.619	3.253	3.986
Immunodeficiencies	Immunology_and_infection	Cancer survivors	80		3.596	3.408	3.784		4.38	4.177	4.583
Immunodeficiencies	Immunology_and_infection	Controls	40		0	0	0		0	0	0
Immunodeficiencies	Immunology_and_infection	Controls	50		0.001	0	0.002		0.029	0.007	0.051
Immunodeficiencies	Immunology_and_infection	Controls	60		0.042	0.015	0.069		0.056	0.052	0.06
Immunodeficiencies	Immunology_and_infection	Controls	70		0.189	0.074	0.303		0.26	0.127	0.393
Immunodeficiencies	Immunology_and_infection	Controls	80		0.538	0.421	0.655		1.014	0.346	1.683
Infection of anal and rectal regions	Immunology_and_infection	Cancer survivors	40		0.009	0.003	0.016		0.026	0.017	0.034
Infection of anal and rectal regions	Immunology_and_infection	Cancer survivors	50		0.036	0.021	0.052		0.052	0.038	0.066
Infection of anal and rectal regions	Immunology_and_infection	Cancer survivors	60		0.085	0.077	0.093		0.141	0.127	0.155
Infection of anal and rectal regions	Immunology_and_infection	Cancer survivors	70		0.208	0.187	0.228		0.246	0.205	0.286
Infection of anal and rectal regions	Immunology_and_infection	Cancer survivors	80		0.361	0.358	0.364		0.451	0.38	0.522
Infection of anal and rectal regions	Immunology_and_infection	Controls	40		0.005	0.003	0.006		0.009	0.007	0.012
Infection of anal and rectal regions	Immunology_and_infection	Controls	50		0.017	0.013	0.021		0.03	0.028	0.033
Infection of anal and rectal regions	Immunology_and_infection	Controls	60		0.05	0.041	0.059		0.083	0.07	0.095
Infection of anal and rectal regions	Immunology_and_infection	Controls	70		0.114	0.088	0.14		0.174	0.161	0.187
Infection of anal and rectal regions	Immunology_and_infection	Controls	80		0.18	0.14	0.22		0.269	0.248	0.291
Infection of bones and joints	Immunology_and_infection	Cancer survivors	40		0.008	0.006	0.009		0.072	0.02	0.123
Infection of bones and joints	Immunology_and_infection	Cancer survivors	50		0.16	0.106	0.213		0.22	0.156	0.283
Infection of bones and joints	Immunology_and_infection	Cancer survivors	60		0.564	0.509	0.62		0.634	0.548	0.72
Infection of bones and joints	Immunology_and_infection	Cancer survivors	70		1.535	1.408	1.661		1.825	1.604	2.047
Infection of bones and joints	Immunology_and_infection	Cancer survivors	80		3.326	3.054	3.598		3.672	3.36	3.983
Infection of bones and joints	Immunology_and_infection	Controls	40		0.005	0.005	0.005		0.009	0	0.018
Infection of bones and joints	Immunology_and_infection	Controls	50		0.02	0.016	0.023		0.036	0.021	0.05
Infection of bones and joints	Immunology_and_infection	Controls	60		0.087	0.087	0.088		0.192	0.181	0.204
Infection of bones and joints	Immunology_and_infection	Controls	70		0.42	0.418	0.422		0.784	0.744	0.824
Infection of bones and joints	Immunology_and_infection	Controls	80		1.276	1.27	1.283		1.984	1.906	2.061
Infection of liver	Immunology_and_infection	Cancer survivors	40		0.028	0.016	0.041		0.052	0.037	0.066
Infection of liver	Immunology_and_infection	Cancer survivors	50		0.058	0.033	0.084		0.33	0.188	0.472
Infection of liver	Immunology_and_infection	Cancer survivors	60		0.401	0.276	0.526		0.864	0.672	1.056
Infection of liver	Immunology_and_infection	Cancer survivors	70		0.864	0.641	1.087		1.5	1.35	1.65
Infection of liver	Immunology_and_infection	Cancer survivors	80		1.444	1.139	1.749		2.813	2.088	3.539
Infection of liver	Immunology_and_infection	Controls	40		0.002	0.001	0.004		0.014	0.01	0.018
Infection of liver	Immunology_and_infection	Controls	50		0.013	0.01	0.016		0.102	0.079	0.124
Infection of liver	Immunology_and_infection	Controls	60		0.088	0.072	0.105		0.409	0.363	0.454
Infection of liver	Immunology_and_infection	Controls	70		0.323	0.226	0.42		0.901	0.754	1.047
Infection of liver	Immunology_and_infection	Controls	80		0.712	0.623	0.801		1.521	1.494	1.548
Infection of skin and subcutaneous tissues	Immunology_and_infection	Cancer survivors	40		0.101	0.08	0.121		0.252	0.246	0.258
Infection of skin and subcutaneous tissues	Immunology_and_infection	Cancer survivors	50		0.351	0.3	0.401		0.832	0.819	0.844
Infection of skin and subcutaneous tissues	Immunology_and_infection	Cancer survivors	60		1.177	1.141	1.213		2.303	2.059	2.546
Infection of skin and subcutaneous tissues	Immunology_and_infection	Cancer survivors	70		3.316	3.285	3.346		5.439	5.106	5.773
Infection of skin and subcutaneous tissues	Immunology_and_infection	Cancer survivors	80		8.291	8.284	8.299		11.375	11.295	11.456
Infection of skin and subcutaneous tissues	Immunology_and_infection	Controls	40		0.034	0.025	0.044		0.108	0.092	0.125
Infection of skin and subcutaneous tissues	Immunology_and_infection	Controls	50		0.112	0.1	0.124		0.364	0.356	0.372
Infection of skin and subcutaneous tissues	Immunology_and_infection	Controls	60		0.483	0.47	0.495		1.228	1.211	1.245
Infection of skin and subcutaneous tissues	Immunology_and_infection	Controls	70		1.703	1.67	1.737		3.718	3.631	3.804
Infection of skin and subcutaneous tissues	Immunology_and_infection	Controls	80		5.558	5.393	5.722		9.897	9.628	10.167
Infections of other or unspecified organs	Immunology_and_infection	Cancer survivors	40		0.185	0.124	0.247		0.481	0.309	0.652
Infections of other or unspecified organs	Immunology_and_infection	Cancer survivors	50		0.564	0.472	0.655		1.465	1.277	1.653
Infections of other or unspecified organs	Immunology_and_infection	Cancer survivors	60		2.3	2.1	2.501		4.101	3.677	4.526
Infections of other or unspecified organs	Immunology_and_infection	Cancer survivors	70		6.499	6.486	6.512		9.593	9.248	9.937
Infections of other or unspecified organs	Immunology_and_infection	Cancer survivors	80		15.341	15.252	15.43		19.578	19.113	20.044
Infections of other or unspecified organs	Immunology_and_infection	Controls	40		0.047	0.033	0.061		0.103	0.075	0.132
Infections of other or unspecified organs	Immunology_and_infection	Controls	50		0.149	0.139	0.158		0.487	0.455	0.518
Infections of other or unspecified organs	Immunology_and_infection	Controls	60		0.826	0.802	0.85		1.81	1.642	1.978
Infections of other or unspecified organs	Immunology_and_infection	Controls	70		3.326	3.315	3.338		5.723	5.426	6.02
Infections of other or unspecified organs	Immunology_and_infection	Controls	80		10.533	10.279	10.788		16.545	16.148	16.943
Infections of the digestive system	Immunology_and_infection	Cancer survivors	40		0.083	0.053	0.113		0.178	0.14	0.215
Infections of the digestive system	Immunology_and_infection	Cancer survivors	50		0.318	0.24	0.395		0.812	0.782	0.841
Infections of the digestive system	Immunology_and_infection	Cancer survivors	60		1.386	1.306	1.467		2.611	2.585	2.637
Infections of the digestive system	Immunology_and_infection	Cancer survivors	70		5.385	5.259	5.511		7.257	7.139	7.374
Infections of the digestive system	Immunology_and_infection	Cancer survivors	80		13.406	13.22	13.592		14.963	14.863	15.063
Infections of the digestive system	Immunology_and_infection	Controls	40		0.017	0.007	0.027		0.055	0.043	0.067
Infections of the digestive system	Immunology_and_infection	Controls	50		0.095	0.078	0.111		0.268	0.24	0.296
Infections of the digestive system	Immunology_and_infection	Controls	60		0.599	0.554	0.644		1.191	1.178	1.203
Infections of the digestive system	Immunology_and_infection	Controls	70		2.65	2.617	2.683		4.209	4.103	4.315
Infections of the digestive system	Immunology_and_infection	Controls	80		7.808	7.781	7.835		10.988	10.815	11.161
Infections of the heart	Immunology_and_infection	Cancer survivors	40		0.03	0.022	0.038		0.072	0.06	0.083
Infections of the heart	Immunology_and_infection	Cancer survivors	50		0.082	0.082	0.082		0.303	0.245	0.361
Infections of the heart	Immunology_and_infection	Cancer survivors	60		0.39	0.359	0.422		0.788	0.744	0.831
Infections of the heart	Immunology_and_infection	Cancer survivors	70		1.23	1.228	1.231		1.868	1.684	2.052
Infections of the heart	Immunology_and_infection	Cancer survivors	80		2.839	2.797	2.882		3.631	3.627	3.634
Infections of the heart	Immunology_and_infection	Controls	40		0.011	0.005	0.017		0.013	0.01	0.016
Infections of the heart	Immunology_and_infection	Controls	50		0.028	0.022	0.034		0.065	0.042	0.087
Infections of the heart	Immunology_and_infection	Controls	60		0.105	0.1	0.109		0.29	0.245	0.335
Infections of the heart	Immunology_and_infection	Controls	70		0.386	0.328	0.444		0.969	0.947	0.991
Infections of the heart	Immunology_and_infection	Controls	80		1.241	1.221	1.261		2.336	2.318	2.353
Lower respiratory tract infections	Immunology_and_infection	Cancer survivors	40		0.165	0.154	0.176		0.421	0.35	0.492
Lower respiratory tract infections	Immunology_and_infection	Cancer survivors	50		0.61	0.575	0.645		2.175	1.735	2.615
Lower respiratory tract infections	Immunology_and_infection	Cancer survivors	60		2.868	2.717	3.019		9.465	8.9	10.03
Lower respiratory tract infections	Immunology_and_infection	Cancer survivors	70		12.176	11.605	12.746		36.494	34.806	38.181
Lower respiratory tract infections	Immunology_and_infection	Cancer survivors	80		37.911	36.986	38.835		95.008	91.091	98.926
Lower respiratory tract infections	Immunology_and_infection	Controls	40		0.027	0.023	0.032		0.082	0.078	0.086
Lower respiratory tract infections	Immunology_and_infection	Controls	50		0.104	0.096	0.112		0.612	0.554	0.67
Lower respiratory tract infections	Immunology_and_infection	Controls	60		0.751	0.683	0.819		3.983	3.789	4.177
Lower respiratory tract infections	Immunology_and_infection	Controls	70		4.549	4.445	4.653		19	18.49	19.509
Lower respiratory tract infections	Immunology_and_infection	Controls	80		23.212	22.957	23.468		71.405	70.638	72.172
Lupus erythematosus local and systemic	Immunology_and_infection	Cancer survivors	40		0.014	0	0.028		0.011	0	0.023
Lupus erythematosus local and systemic	Immunology_and_infection	Cancer survivors	50		0.104	0.092	0.117		0.052	0.026	0.078
Lupus erythematosus local and systemic	Immunology_and_infection	Cancer survivors	60		0.29	0.262	0.319		0.189	0.158	0.221
Lupus erythematosus local and systemic	Immunology_and_infection	Cancer survivors	70		0.619	0.588	0.651		0.466	0.378	0.554
Lupus erythematosus local and systemic	Immunology_and_infection	Cancer survivors	80		1.144	0.993	1.295		0.793	0.793	0.794
Lupus erythematosus local and systemic	Immunology_and_infection	Controls	40		0.005	0.003	0.008		0.001	0	0.003
Lupus erythematosus local and systemic	Immunology_and_infection	Controls	50		0.051	0.02	0.082		0.155	0.073	0.237
Lupus erythematosus local and systemic	Immunology_and_infection	Controls	60		0.199	0.079	0.319		0.517	0.232	0.802
Lupus erythematosus local and systemic	Immunology_and_infection	Controls	70		0.43	0.322	0.537		0.856	0.555	1.157
Lupus erythematosus local and systemic	Immunology_and_infection	Controls	80		1.104	0.858	1.351		1.548	1.305	1.791
Meningitis	Immunology_and_infection	Cancer survivors	40		0.052	0.039	0.064		0.094	0.074	0.114
Meningitis	Immunology_and_infection	Cancer survivors	50		0.118	0.101	0.136		0.265	0.228	0.303
Meningitis	Immunology_and_infection	Cancer survivors	60		0.399	0.388	0.411		0.75	0.711	0.788
Meningitis	Immunology_and_infection	Cancer survivors	70		1.268	1.203	1.333		1.936	1.833	2.039
Meningitis	Immunology_and_infection	Cancer survivors	80		2.926	2.903	2.949		3.688	3.557	3.819
Meningitis	Immunology_and_infection	Controls	40		0.007	0.006	0.008		0.029	0.022	0.035
Meningitis	Immunology_and_infection	Controls	50		0.023	0.023	0.024		0.055	0.045	0.066
Meningitis	Immunology_and_infection	Controls	60		0.077	0.069	0.085		0.178	0.157	0.199
Meningitis	Immunology_and_infection	Controls	70		0.295	0.278	0.312		0.669	0.654	0.684
Meningitis	Immunology_and_infection	Controls	80		1.081	1.019	1.143		2.163	2.117	2.21
Mycoses	Immunology_and_infection	Cancer survivors	40		0.047	0.025	0.069		0.117	0.092	0.143
Mycoses	Immunology_and_infection	Cancer survivors	50		0.099	0.073	0.126		0.277	0.256	0.297
Mycoses	Immunology_and_infection	Cancer survivors	60		0.496	0.482	0.511		0.759	0.725	0.794
Mycoses	Immunology_and_infection	Cancer survivors	70		1.262	1.217	1.307		1.7	1.546	1.854
Mycoses	Immunology_and_infection	Cancer survivors	80		2.827	2.811	2.843		3.285	3.103	3.466
Mycoses	Immunology_and_infection	Controls	40		0.007	0.001	0.013		0.018	0.013	0.024
Mycoses	Immunology_and_infection	Controls	50		0.02	0.013	0.026		0.039	0.035	0.043
Mycoses	Immunology_and_infection	Controls	60		0.07	0.062	0.077		0.171	0.156	0.185
Mycoses	Immunology_and_infection	Controls	70		0.285	0.274	0.295		0.698	0.693	0.703
Mycoses	Immunology_and_infection	Controls	80		0.994	0.984	1.005		1.97	1.964	1.976
Non-acute cystitis	Immunology_and_infection	Cancer survivors	40		0.006	0.003	0.009		0.017	0.014	0.02
Non-acute cystitis	Immunology_and_infection	Cancer survivors	50		0.044	0.035	0.054		0.127	0.118	0.136
Non-acute cystitis	Immunology_and_infection	Cancer survivors	60		0.196	0.183	0.209		0.357	0.313	0.401
Non-acute cystitis	Immunology_and_infection	Cancer survivors	70		1.005	0.866	1.143		1.084	1.04	1.128
Non-acute cystitis	Immunology_and_infection	Cancer survivors	80		3.032	2.291	3.773		2.504	2.398	2.61
Non-acute cystitis	Immunology_and_infection	Controls	40		0.005	0.003	0.006		0.004	0.003	0.005
Non-acute cystitis	Immunology_and_infection	Controls	50		0.035	0.033	0.036		0.014	0.011	0.018
Non-acute cystitis	Immunology_and_infection	Controls	60		0.099	0.077	0.121		0.091	0.08	0.101
Non-acute cystitis	Immunology_and_infection	Controls	70		0.462	0.418	0.506		0.379	0.305	0.454
Non-acute cystitis	Immunology_and_infection	Controls	80		1.144	1.044	1.244		1.445	1.104	1.786
Pancreatitis	Immunology_and_infection	Cancer survivors	40		0.005	0.003	0.006		0.1	0.077	0.123
Pancreatitis	Immunology_and_infection	Cancer survivors	50		0.057	0.041	0.073		0.515	0.485	0.544
Pancreatitis	Immunology_and_infection	Cancer survivors	60		0.235	0.19	0.279		1.378	1.133	1.622
Pancreatitis	Immunology_and_infection	Cancer survivors	70		0.899	0.887	0.912		2.192	1.665	2.72
Pancreatitis	Immunology_and_infection	Cancer survivors	80		2.315	2.252	2.377		3.848	3.426	4.27
Pancreatitis	Immunology_and_infection	Controls	40		0.018	0.008	0.028		0.064	0.06	0.068
Pancreatitis	Immunology_and_infection	Controls	50		0.071	0.049	0.094		0.338	0.28	0.396
Pancreatitis	Immunology_and_infection	Controls	60		0.27	0.251	0.289		1.193	1.002	1.385
Pancreatitis	Immunology_and_infection	Controls	70		0.874	0.856	0.891		2.255	2.127	2.382
Pancreatitis	Immunology_and_infection	Controls	80		2.378	2.206	2.55		4.303	4.281	4.326
Peritonitis	Immunology_and_infection	Cancer survivors	40		0.053	0.044	0.063		0.086	0.077	0.094
Peritonitis	Immunology_and_infection	Cancer survivors	50		0.304	0.297	0.31		0.616	0.576	0.656
Peritonitis	Immunology_and_infection	Cancer survivors	60		1.814	1.739	1.889		3.256	3.176	3.336
Peritonitis	Immunology_and_infection	Cancer survivors	70		9.223	9.011	9.435		11.295	11.183	11.408
Peritonitis	Immunology_and_infection	Cancer survivors	80		27.223	26.577	27.869		27.526	27.216	27.835
Peritonitis	Immunology_and_infection	Controls	40		0.021	0.019	0.023		0.052	0.038	0.067
Peritonitis	Immunology_and_infection	Controls	50		0.188	0.177	0.198		0.366	0.262	0.47
Peritonitis	Immunology_and_infection	Controls	60		1.273	1.204	1.342		1.963	1.927	1.999
Peritonitis	Immunology_and_infection	Controls	70		6.04	5.839	6.241		8.541	8.334	8.749
Peritonitis	Immunology_and_infection	Controls	80		20.529	20.295	20.763		24.431	23.814	25.047
Septicaemia	Immunology_and_infection	Cancer survivors	40		0.119	0.116	0.123		0.255	0.241	0.269
Septicaemia	Immunology_and_infection	Cancer survivors	50		0.377	0.352	0.403		0.809	0.69	0.927
Septicaemia	Immunology_and_infection	Cancer survivors	60		1.38	1.324	1.436		2.211	2.086	2.337
Septicaemia	Immunology_and_infection	Cancer survivors	70		4.151	3.972	4.331		5.36	5.177	5.544
Septicaemia	Immunology_and_infection	Cancer survivors	80		9.527	9.508	9.545		10.904	10.71	11.098
Septicaemia	Immunology_and_infection	Controls	40		0.011	0.008	0.014		0.03	0.018	0.042
Septicaemia	Immunology_and_infection	Controls	50		0.031	0.027	0.034		0.092	0.073	0.112
Septicaemia	Immunology_and_infection	Controls	60		0.138	0.133	0.143		0.401	0.306	0.497
Septicaemia	Immunology_and_infection	Controls	70		0.743	0.71	0.776		1.732	1.693	1.77
Septicaemia	Immunology_and_infection	Controls	80		3.338	3.294	3.383		5.984	5.831	6.137
Systemic sclerosis	Immunology_and_infection	Cancer survivors	40		0	0	0		0.003	0.003	0.003
Systemic sclerosis	Immunology_and_infection	Cancer survivors	50		0.003	0	0.006		0.09	0.064	0.116
Systemic sclerosis	Immunology_and_infection	Cancer survivors	60		0.051	0.026	0.075		0.2	0.156	0.244
Systemic sclerosis	Immunology_and_infection	Cancer survivors	70		0.47	0.277	0.662		0.321	0.259	0.383
Systemic sclerosis	Immunology_and_infection	Cancer survivors	80		0.905	0.585	1.226		0.409	0.365	0.454
Systemic sclerosis	Immunology_and_infection	Controls	40		0	0	0		0	0	0
Systemic sclerosis	Immunology_and_infection	Controls	50		0	0	0		0.005	0.005	0.005
Systemic sclerosis	Immunology_and_infection	Controls	60		0.048	0.035	0.061		0.09	0.018	0.162
Systemic sclerosis	Immunology_and_infection	Controls	70		0.182	0.12	0.244		0.284	0.191	0.377
Systemic sclerosis	Immunology_and_infection	Controls	80		0.758	0.578	0.937		0.823	0.664	0.981
Urinary tract infections	Immunology_and_infection	Cancer survivors	40		0.105	0.104	0.107		0.469	0.358	0.581
Urinary tract infections	Immunology_and_infection	Cancer survivors	50		0.506	0.47	0.542		1.377	1.364	1.39
Urinary tract infections	Immunology_and_infection	Cancer survivors	60		1.976	1.749	2.203		4.957	4.225	5.688
Urinary tract infections	Immunology_and_infection	Cancer survivors	70		6.928	6.877	6.98		13.975	12.248	15.702
Urinary tract infections	Immunology_and_infection	Cancer survivors	80		23.859	23.395	24.323		31.779	27.328	36.231
Urinary tract infections	Immunology_and_infection	Controls	40		0.027	0.016	0.037		0.046	0.035	0.056
Urinary tract infections	Immunology_and_infection	Controls	50		0.132	0.114	0.149		0.306	0.21	0.403
Urinary tract infections	Immunology_and_infection	Controls	60		0.613	0.579	0.647		1.178	1.125	1.232
Urinary tract infections	Immunology_and_infection	Controls	70		2.971	2.734	3.208		5.401	4.896	5.905
Urinary tract infections	Immunology_and_infection	Controls	80		12.328	11.797	12.859		22.182	21.623	22.741
Viral diseases excluding chronic hepatitis/HIV	Immunology_and_infection	Cancer survivors	40		0.09	0.079	0.1		0.163	0.132	0.195
Viral diseases excluding chronic hepatitis/HIV	Immunology_and_infection	Cancer survivors	50		0.216	0.169	0.263		0.436	0.392	0.48
Viral diseases excluding chronic hepatitis/HIV	Immunology_and_infection	Cancer survivors	60		0.811	0.729	0.893		1.221	1.067	1.376
Viral diseases excluding chronic hepatitis/HIV	Immunology_and_infection	Cancer survivors	70		1.918	1.898	1.939		2.469	2.368	2.57
Viral diseases excluding chronic hepatitis/HIV	Immunology_and_infection	Cancer survivors	80		3.821	3.77	3.872		4.265	4.13	4.401
Viral diseases excluding chronic hepatitis/HIV	Immunology_and_infection	Controls	40		0.022	0.013	0.03		0.042	0.038	0.046
Viral diseases excluding chronic hepatitis/HIV	Immunology_and_infection	Controls	50		0.064	0.055	0.074		0.152	0.14	0.163
Viral diseases excluding chronic hepatitis/HIV	Immunology_and_infection	Controls	60		0.224	0.215	0.233		0.431	0.366	0.496
Viral diseases excluding chronic hepatitis/HIV	Immunology_and_infection	Controls	70		0.673	0.656	0.69		1.162	1.131	1.192
Viral diseases excluding chronic hepatitis/HIV	Immunology_and_infection	Controls	80		1.849	1.785	1.913		2.981	2.925	3.038
Ankylosing spondylitis	Musculoskeletal	Cancer survivors	40		0	0	0		0.011	0	0.023
Ankylosing spondylitis	Musculoskeletal	Cancer survivors	50		0.013	0.003	0.022		0.119	0.049	0.188
Ankylosing spondylitis	Musculoskeletal	Cancer survivors	60		0.105	0.084	0.127		0.208	0.137	0.28
Ankylosing spondylitis	Musculoskeletal	Cancer survivors	70		0.42	0.316	0.524		0.399	0.363	0.435
Ankylosing spondylitis	Musculoskeletal	Cancer survivors	80		0.851	0.707	0.995		0.722	0.501	0.942
Ankylosing spondylitis	Musculoskeletal	Controls	40		0.003	0.003	0.003		0.004	0	0.008
Ankylosing spondylitis	Musculoskeletal	Controls	50		0.053	0.025	0.082		0.041	0.025	0.057
Ankylosing spondylitis	Musculoskeletal	Controls	60		0.116	0.097	0.135		0.336	0.276	0.396
Ankylosing spondylitis	Musculoskeletal	Controls	70		0.334	0.322	0.347		0.882	0.719	1.044
Ankylosing spondylitis	Musculoskeletal	Controls	80		0.934	0.897	0.971		1.315	1.235	1.394
Enteropathic arthropathy	Musculoskeletal	Cancer survivors	40		0.013	0.009	0.016		0.08	0.057	0.103
Enteropathic arthropathy	Musculoskeletal	Cancer survivors	50		0.112	0.058	0.166		0.309	0.301	0.317
Enteropathic arthropathy	Musculoskeletal	Cancer survivors	60		0.673	0.666	0.68		1.482	1.074	1.89
Enteropathic arthropathy	Musculoskeletal	Cancer survivors	70		1.37	1.322	1.419		1.949	1.462	2.436
Enteropathic arthropathy	Musculoskeletal	Cancer survivors	80		2.749	2.164	3.333		2.604	2.207	3.001
Enteropathic arthropathy	Musculoskeletal	Controls	40		0.037	0.005	0.07		0.044	0.008	0.081
Enteropathic arthropathy	Musculoskeletal	Controls	50		0.145	0.061	0.229		0.16	0.099	0.22
Enteropathic arthropathy	Musculoskeletal	Controls	60		0.55	0.45	0.651		0.783	0.61	0.956
Enteropathic arthropathy	Musculoskeletal	Controls	70		1.892	1.538	2.246		2.004	1.62	2.387
Enteropathic arthropathy	Musculoskeletal	Controls	80		4.177	3.487	4.866		4.698	3.898	5.497
Enthesopathies and synovial disorders	Musculoskeletal	Cancer survivors	40		0.123	0.086	0.159		0.252	0.238	0.266
Enthesopathies and synovial disorders	Musculoskeletal	Cancer survivors	50		1.126	1.064	1.188		1.603	1.4	1.806
Enthesopathies and synovial disorders	Musculoskeletal	Cancer survivors	60		5.714	5.495	5.934		6.218	5.827	6.61
Enthesopathies and synovial disorders	Musculoskeletal	Cancer survivors	70		14.971	14.922	15.02		14.325	13.154	15.496
Enthesopathies and synovial disorders	Musculoskeletal	Cancer survivors	80		28.21	27.839	28.581		25.008	24.049	25.966
Enthesopathies and synovial disorders	Musculoskeletal	Controls	40		0.192	0.187	0.197		0.395	0.366	0.424
Enthesopathies and synovial disorders	Musculoskeletal	Controls	50		1.62	1.583	1.658		2.455	2.199	2.71
Enthesopathies and synovial disorders	Musculoskeletal	Controls	60		7.89	7.705	8.074		9.216	9.062	9.369
Enthesopathies and synovial disorders	Musculoskeletal	Controls	70		21.738	21.122	22.355		21.035	20.532	21.539
Enthesopathies and synovial disorders	Musculoskeletal	Controls	80		42.941	42.784	43.098		37.698	36.03	39.367
Osteoarthritis excluding spine	Musculoskeletal	Cancer survivors	40		0.022	0.013	0.031		0.083	0.043	0.123
Osteoarthritis excluding spine	Musculoskeletal	Cancer survivors	50		0.43	0.408	0.452		0.837	0.801	0.874
Osteoarthritis excluding spine	Musculoskeletal	Cancer survivors	60		4.231	4.042	4.419		8.009	7.713	8.305
Osteoarthritis excluding spine	Musculoskeletal	Cancer survivors	70		22.974	22.821	23.128		31.012	29.283	32.74
Osteoarthritis excluding spine	Musculoskeletal	Cancer survivors	80		64.405	64.236	64.574		81.478	78.279	84.677
Osteoarthritis excluding spine	Musculoskeletal	Controls	40		0.023	0.019	0.028		0.111	0.066	0.157
Osteoarthritis excluding spine	Musculoskeletal	Controls	50		0.442	0.354	0.53		1.283	1.047	1.52
Osteoarthritis excluding spine	Musculoskeletal	Controls	60		5.268	5.002	5.534		10.091	9.389	10.794
Osteoarthritis excluding spine	Musculoskeletal	Controls	70		27.857	27.495	28.219		41.191	40.437	41.945
Osteoarthritis excluding spine	Musculoskeletal	Controls	80		93.27	90.698	95.841		119.578	117.951	121.205
Osteoporosis	Musculoskeletal	Cancer survivors	40		0.011	0.009	0.013		0.238	0.037	0.438
Osteoporosis	Musculoskeletal	Cancer survivors	50		0.326	0.269	0.383		0.703	0.666	0.74
Osteoporosis	Musculoskeletal	Cancer survivors	60		2.399	2.375	2.422		3.77	3.727	3.813
Osteoporosis	Musculoskeletal	Cancer survivors	70		10.76	10.343	11.177		11.82	11.506	12.133
Osteoporosis	Musculoskeletal	Cancer survivors	80		27.625	26.367	28.883		27.758	27.626	27.89
Osteoporosis	Musculoskeletal	Controls	40		0.002	0.002	0.002		0.1	0.098	0.101
Osteoporosis	Musculoskeletal	Controls	50		0.059	0.048	0.07		0.225	0.209	0.241
Osteoporosis	Musculoskeletal	Controls	60		0.899	0.89	0.907		1.359	1.159	1.558
Osteoporosis	Musculoskeletal	Controls	70		6.856	6.628	7.083		7.26	6.592	7.927
Osteoporosis	Musculoskeletal	Controls	80		30.881	30.351	31.41		29.658	27.53	31.786
Rheumatoid arthritis	Musculoskeletal	Cancer survivors	40		0	0	0		0.032	0.003	0.06
Rheumatoid arthritis	Musculoskeletal	Cancer survivors	50		0.333	0.289	0.377		0.708	0.596	0.82
Rheumatoid arthritis	Musculoskeletal	Cancer survivors	60		2.426	2.393	2.458		2.745	2.496	2.994
Rheumatoid arthritis	Musculoskeletal	Cancer survivors	70		8.36	7.746	8.974		12.131	11.945	12.317
Rheumatoid arthritis	Musculoskeletal	Cancer survivors	80		18.307	17.664	18.951		24.801	23.896	25.706
Rheumatoid arthritis	Musculoskeletal	Controls	40		0.012	0.005	0.019		0.038	0.029	0.047
Rheumatoid arthritis	Musculoskeletal	Controls	50		0.234	0.224	0.244		0.836	0.677	0.995
Rheumatoid arthritis	Musculoskeletal	Controls	60		2.465	2.304	2.626		4.163	4.138	4.187
Rheumatoid arthritis	Musculoskeletal	Controls	70		10.734	8.739	12.73		13	12.958	13.042
Rheumatoid arthritis	Musculoskeletal	Controls	80		31.328	29.433	33.223		34.868	33.867	35.869
Scoliosis	Musculoskeletal	Cancer survivors	40		0.003	0.002	0.005		0.029	0.006	0.052
Scoliosis	Musculoskeletal	Cancer survivors	50		0.027	0.021	0.033		0.191	0.023	0.358
Scoliosis	Musculoskeletal	Cancer survivors	60		0.145	0.13	0.16		0.31	0.128	0.492
Scoliosis	Musculoskeletal	Cancer survivors	70		0.401	0.383	0.419		0.536	0.409	0.662
Scoliosis	Musculoskeletal	Cancer survivors	80		1.311	1.201	1.422		1.258	1.126	1.39
Scoliosis	Musculoskeletal	Controls	40		0.009	0.004	0.013		0.007	0.003	0.01
Scoliosis	Musculoskeletal	Controls	50		0.016	0.012	0.02		0.029	0.02	0.038
Scoliosis	Musculoskeletal	Controls	60		0.083	0.067	0.099		0.128	0.098	0.158
Scoliosis	Musculoskeletal	Controls	70		0.372	0.314	0.429		0.438	0.412	0.464
Scoliosis	Musculoskeletal	Controls	80		1.463	1.273	1.654		1.588	1.568	1.609
Spinal stenosis	Musculoskeletal	Cancer survivors	40		0	0	0		0.011	0.009	0.014
Spinal stenosis	Musculoskeletal	Cancer survivors	50		0.013	0.013	0.013		0.061	0.052	0.07
Spinal stenosis	Musculoskeletal	Cancer survivors	60		0.203	0.186	0.22		0.419	0.416	0.422
Spinal stenosis	Musculoskeletal	Cancer survivors	70		1.647	1.462	1.832		1.827	1.739	1.915
Spinal stenosis	Musculoskeletal	Cancer survivors	80		5.72	5.57	5.87		5.315	4.903	5.727
Spinal stenosis	Musculoskeletal	Controls	40		0.005	0.001	0.009		0.014	0.01	0.018
Spinal stenosis	Musculoskeletal	Controls	50		0.027	0.022	0.031		0.101	0.062	0.139
Spinal stenosis	Musculoskeletal	Controls	60		0.231	0.225	0.236		0.547	0.485	0.608
Spinal stenosis	Musculoskeletal	Controls	70		1.569	1.498	1.639		2.167	2.123	2.21
Spinal stenosis	Musculoskeletal	Controls	80		7.265	6.742	7.787		6.688	6.365	7.011
Bell's palsy	Neurological	Cancer survivors	40		0.003	0	0.006		0.034	0.014	0.054
Bell's palsy	Neurological	Cancer survivors	50		0.062	0.032	0.092		0.116	0.104	0.127
Bell's palsy	Neurological	Cancer survivors	60		0.183	0.178	0.188		0.413	0.322	0.504
Bell's palsy	Neurological	Cancer survivors	70		0.662	0.558	0.766		0.888	0.727	1.049
Bell's palsy	Neurological	Cancer survivors	80		1.287	1.123	1.451		1.417	1.287	1.547
Bell's palsy	Neurological	Controls	40		0.013	0.002	0.025		0.034	0.022	0.046
Bell's palsy	Neurological	Controls	50		0.059	0.032	0.085		0.091	0.075	0.107
Bell's palsy	Neurological	Controls	60		0.176	0.128	0.223		0.272	0.243	0.301
Bell's palsy	Neurological	Controls	70		0.506	0.419	0.593		0.597	0.568	0.627
Bell's palsy	Neurological	Controls	80		1.023	0.967	1.08		1.261	1.174	1.347
Dementia	Neurological	Cancer survivors	40		0.002	0	0.003		0.003	0	0.006
Dementia	Neurological	Cancer survivors	50		0.032	0.008	0.055		0.026	0.023	0.029
Dementia	Neurological	Cancer survivors	60		0.128	0.089	0.166		0.224	0.207	0.242
Dementia	Neurological	Cancer survivors	70		1.298	1.251	1.346		2.346	2.273	2.419
Dementia	Neurological	Cancer survivors	80		12.09	11.355	12.824		17.875	17.517	18.232
Dementia	Neurological	Controls	40		0.001	0	0.002		0.001	0	0.003
Dementia	Neurological	Controls	50		0.002	0	0.005		0.04	0.038	0.041
Dementia	Neurological	Controls	60		0.102	0.072	0.132		0.18	0.174	0.186
Dementia	Neurological	Controls	70		1.557	1.533	1.581		2.799	2.606	2.991
Dementia	Neurological	Controls	80		22.207	21.189	23.224		33.842	33.577	34.106
Disorders of autonomic nervous system	Neurological	Cancer survivors	40		0.028	0.017	0.039		0.046	0.037	0.054
Disorders of autonomic nervous system	Neurological	Cancer survivors	50		0.079	0.049	0.109		0.196	0.188	0.205
Disorders of autonomic nervous system	Neurological	Cancer survivors	60		0.274	0.197	0.35		0.664	0.505	0.823
Disorders of autonomic nervous system	Neurological	Cancer survivors	70		0.847	0.692	1.003		1.298	1.21	1.387
Disorders of autonomic nervous system	Neurological	Cancer survivors	80		2.317	1.892	2.742		2.264	2.199	2.328
Disorders of autonomic nervous system	Neurological	Controls	40		0.002	0.002	0.002		0.004	0.001	0.007
Disorders of autonomic nervous system	Neurological	Controls	50		0.031	0.02	0.043		0.048	0.029	0.066
Disorders of autonomic nervous system	Neurological	Controls	60		0.126	0.104	0.147		0.226	0.207	0.244
Disorders of autonomic nervous system	Neurological	Controls	70		0.369	0.345	0.393		0.604	0.59	0.619
Disorders of autonomic nervous system	Neurological	Controls	80		1.099	0.988	1.21		1.255	1.104	1.407
Epilepsy	Neurological	Cancer survivors	40		0.343	0.245	0.44		0.988	0.733	1.242
Epilepsy	Neurological	Cancer survivors	50		1.282	1.132	1.433		3.25	3.184	3.315
Epilepsy	Neurological	Cancer survivors	60		3.35	3.217	3.483		7.395	7.366	7.425
Epilepsy	Neurological	Cancer survivors	70		7.407	7.355	7.459		13.423	12.905	13.941
Epilepsy	Neurological	Cancer survivors	80		14.393	13.868	14.917		20.642	20.549	20.735
Epilepsy	Neurological	Controls	40		0.109	0.099	0.119		0.445	0.307	0.582
Epilepsy	Neurological	Controls	50		0.852	0.652	1.051		2.084	1.977	2.191
Epilepsy	Neurological	Controls	60		2.373	2.208	2.538		6.125	5.701	6.55
Epilepsy	Neurological	Controls	70		5.827	5.676	5.978		12.853	12.28	13.427
Epilepsy	Neurological	Controls	80		14.235	13.749	14.721		23.874	23.023	24.726
Essential tremor	Neurological	Cancer survivors	40		0	0	0		0.083	0.083	0.083
Essential tremor	Neurological	Cancer survivors	50		0.022	0.022	0.022		0.095	0.092	0.098
Essential tremor	Neurological	Cancer survivors	60		0.103	0.097	0.11		0.194	0.122	0.265
Essential tremor	Neurological	Cancer survivors	70		0.373	0.323	0.423		0.543	0.48	0.606
Essential tremor	Neurological	Cancer survivors	80		1.378	1.147	1.609		1.49	1.3	1.681
Essential tremor	Neurological	Controls	40		0.002	0	0.003		0.001	0	0.003
Essential tremor	Neurological	Controls	50		0.005	0.002	0.009		0.011	0.005	0.016
Essential tremor	Neurological	Controls	60		0.054	0.043	0.065		0.114	0.098	0.13
Essential tremor	Neurological	Controls	70		0.367	0.313	0.422		0.537	0.472	0.601
Essential tremor	Neurological	Controls	80		1.487	1.434	1.54		1.662	1.643	1.68
Intracerebral haemorrhage	Neurological	Cancer survivors	40		0.014	0	0.028		0.006	0.006	0.006
Intracerebral haemorrhage	Neurological	Cancer survivors	50		0.049	0.022	0.076		0.043	0.032	0.055
Intracerebral haemorrhage	Neurological	Cancer survivors	60		0.184	0.118	0.25		0.473	0.236	0.71
Intracerebral haemorrhage	Neurological	Cancer survivors	70		0.641	0.489	0.794		1.616	1.186	2.045
Intracerebral haemorrhage	Neurological	Cancer survivors	80		2.331	2.088	2.573		4.255	3.882	4.629
Intracerebral haemorrhage	Neurological	Controls	40		0.002	0.002	0.003		0	0	0
Intracerebral haemorrhage	Neurological	Controls	50		0.024	0.02	0.028		0.109	0.025	0.192
Intracerebral haemorrhage	Neurological	Controls	60		0.155	0.15	0.161		0.561	0.392	0.729
Intracerebral haemorrhage	Neurological	Controls	70		0.741	0.63	0.852		2.002	1.6	2.404
Intracerebral haemorrhage	Neurological	Controls	80		3.294	3.191	3.396		7.246	6.515	7.978
Intracranial hypertension	Neurological	Cancer survivors	40		0.036	0.017	0.055		0.077	0.017	0.137
Intracranial hypertension	Neurological	Cancer survivors	50		0.098	0.09	0.106		0.181	0.075	0.288
Intracranial hypertension	Neurological	Cancer survivors	60		0.258	0.254	0.263		0.349	0.216	0.482
Intracranial hypertension	Neurological	Cancer survivors	70		0.651	0.572	0.73		0.66	0.459	0.862
Intracranial hypertension	Neurological	Cancer survivors	80		1.086	0.98	1.193		1.048	0.825	1.271
Intracranial hypertension	Neurological	Controls	40		0.009	0.007	0.012		0.001	0	0.003
Intracranial hypertension	Neurological	Controls	50		0.02	0.016	0.023		0.042	0.018	0.066
Intracranial hypertension	Neurological	Controls	60		0.077	0.066	0.089		0.151	0.138	0.164
Intracranial hypertension	Neurological	Controls	70		0.221	0.195	0.247		0.397	0.378	0.416
Intracranial hypertension	Neurological	Controls	80		0.556	0.482	0.63		0.903	0.848	0.958
Migraine	Neurological	Cancer survivors	40		0.2	0.173	0.226		0.439	0.424	0.453
Migraine	Neurological	Cancer survivors	50		0.605	0.543	0.666		1.232	1.177	1.286
Migraine	Neurological	Cancer survivors	60		2.025	1.903	2.147		2.5	2.3	2.701
Migraine	Neurological	Cancer survivors	70		4.022	3.869	4.175		4.246	4.06	4.431
Migraine	Neurological	Cancer survivors	80		5.828	5.814	5.842		5.629	5.531	5.726
Migraine	Neurological	Controls	40		0.203	0.147	0.258		0.201	0.175	0.227
Migraine	Neurological	Controls	50		0.9	0.639	1.161		1.146	0.912	1.381
Migraine	Neurological	Controls	60		2.789	2.747	2.831		2.945	2.47	3.42
Migraine	Neurological	Controls	70		5.882	5.73	6.034		5.161	4.718	5.604
Migraine	Neurological	Controls	80		9.185	9.035	9.335		7.058	6.589	7.527
Multiple sclerosis	Neurological	Cancer survivors	40		0.074	0.003	0.145		0.029	0.011	0.046
Multiple sclerosis	Neurological	Cancer survivors	50		0.145	0.074	0.216		0.267	0.136	0.397
Multiple sclerosis	Neurological	Cancer survivors	60		1.027	0.829	1.225		0.818	0.614	1.022
Multiple sclerosis	Neurological	Cancer survivors	70		2.117	1.592	2.642		1.654	1.586	1.722
Multiple sclerosis	Neurological	Cancer survivors	80		3.386	2.976	3.796		2.593	2.512	2.674
Multiple sclerosis	Neurological	Controls	40		0.065	0.003	0.126		0.01	0.008	0.013
Multiple sclerosis	Neurological	Controls	50		0.165	0.086	0.244		0.55	0.482	0.618
Multiple sclerosis	Neurological	Controls	60		0.635	0.445	0.825		1.173	1.049	1.297
Multiple sclerosis	Neurological	Controls	70		2.333	1.824	2.842		2.251	2.064	2.439
Multiple sclerosis	Neurological	Controls	80		3.78	3.06	4.501		3.389	3.375	3.403
Peripheral neuropathies	Neurological	Cancer survivors	40		0.028	0.024	0.033		0.244	0.098	0.39
Peripheral neuropathies	Neurological	Cancer survivors	50		0.372	0.229	0.514		0.864	0.858	0.87
Peripheral neuropathies	Neurological	Cancer survivors	60		1.667	1.419	1.916		2.818	2.794	2.843
Peripheral neuropathies	Neurological	Cancer survivors	70		5.669	5.347	5.992		6.775	6.606	6.944
Peripheral neuropathies	Neurological	Cancer survivors	80		13.764	13.493	14.034		13.029	12.757	13.302
Peripheral neuropathies	Neurological	Controls	40		0.036	0.028	0.044		0.065	0.031	0.099
Peripheral neuropathies	Neurological	Controls	50		0.186	0.158	0.214		0.442	0.308	0.577
Peripheral neuropathies	Neurological	Controls	60		1.233	1.122	1.344		1.933	1.805	2.06
Peripheral neuropathies	Neurological	Controls	70		4.36	4.132	4.589		6.287	5.853	6.72
Peripheral neuropathies	Neurological	Controls	80		11.83	11.651	12.009		14.021	12.95	15.092
Postviral fatigue syndrome neurasthenia and fibromyalgia	Neurological	Cancer survivors	40		0.086	0.075	0.097		0.505	0.376	0.634
Postviral fatigue syndrome neurasthenia and fibromyalgia	Neurological	Cancer survivors	50		0.514	0.45	0.577		1.533	1.518	1.548
Postviral fatigue syndrome neurasthenia and fibromyalgia	Neurological	Cancer survivors	60		1.719	1.57	1.867		3.681	3.649	3.714
Postviral fatigue syndrome neurasthenia and fibromyalgia	Neurological	Cancer survivors	70		4.028	4.016	4.041		6.882	6.564	7.2
Postviral fatigue syndrome neurasthenia and fibromyalgia	Neurological	Cancer survivors	80		7.688	7.638	7.738		10.66	10.455	10.866
Postviral fatigue syndrome neurasthenia and fibromyalgia	Neurological	Controls	40		0.054	0.04	0.068		0.131	0.077	0.184
Postviral fatigue syndrome neurasthenia and fibromyalgia	Neurological	Controls	50		0.316	0.254	0.378		0.757	0.724	0.789
Postviral fatigue syndrome neurasthenia and fibromyalgia	Neurological	Controls	60		1.245	1.216	1.275		2.6	2.491	2.709
Postviral fatigue syndrome neurasthenia and fibromyalgia	Neurological	Controls	70		3.34	3.251	3.428		5.664	5.316	6.013
Postviral fatigue syndrome neurasthenia and fibromyalgia	Neurological	Controls	80		7.256	6.985	7.527		10.622	9.866	11.379
Subarachnoid haemorrhage	Neurological	Cancer survivors	40		0.014	0.013	0.016		0	0	0
Subarachnoid haemorrhage	Neurological	Cancer survivors	50		0.052	0.036	0.068		0.049	0.038	0.061
Subarachnoid haemorrhage	Neurological	Cancer survivors	60		0.144	0.071	0.218		0.293	0.249	0.338
Subarachnoid haemorrhage	Neurological	Cancer survivors	70		0.523	0.393	0.654		1.144	1.095	1.193
Subarachnoid haemorrhage	Neurological	Cancer survivors	80		1.863	1.826	1.901		3.372	3.262	3.481
Subarachnoid haemorrhage	Neurological	Controls	40		0.002	0.001	0.002		0.001	0.001	0.001
Subarachnoid haemorrhage	Neurological	Controls	50		0.013	0.009	0.017		0.045	0.044	0.046
Subarachnoid haemorrhage	Neurological	Controls	60		0.151	0.126	0.176		0.49	0.395	0.585
Subarachnoid haemorrhage	Neurological	Controls	70		0.675	0.585	0.765		2.033	1.927	2.139
Subarachnoid haemorrhage	Neurological	Controls	80		2.635	2.443	2.828		5.968	5.634	6.302
Anterior and intermediate uveitis	Ocular	Cancer survivors	40		0.006	0.003	0.009		0	0	0
Anterior and intermediate uveitis	Ocular	Cancer survivors	50		0.038	0.038	0.038		0.058	0.029	0.087
Anterior and intermediate uveitis	Ocular	Cancer survivors	60		0.15	0.124	0.175		0.281	0.195	0.368
Anterior and intermediate uveitis	Ocular	Cancer survivors	70		0.492	0.464	0.521		0.774	0.533	1.015
Anterior and intermediate uveitis	Ocular	Cancer survivors	80		1.098	0.927	1.268		1.244	0.808	1.68
Anterior and intermediate uveitis	Ocular	Controls	40		0.005	0.004	0.005		0.012	0.004	0.02
Anterior and intermediate uveitis	Ocular	Controls	50		0.046	0.042	0.051		0.073	0.041	0.104
Anterior and intermediate uveitis	Ocular	Controls	60		0.208	0.204	0.212		0.323	0.237	0.409
Anterior and intermediate uveitis	Ocular	Controls	70		0.655	0.574	0.736		0.765	0.619	0.91
Anterior and intermediate uveitis	Ocular	Controls	80		1.44	1.328	1.552		1.651	1.539	1.762
Cataract	Ocular	Cancer survivors	40		0.014	0.014	0.014		0.014	0.009	0.02
Cataract	Ocular	Cancer survivors	50		0.074	0.068	0.081		0.159	0.13	0.189
Cataract	Ocular	Cancer survivors	60		0.78	0.77	0.789		1.199	1.054	1.344
Cataract	Ocular	Cancer survivors	70		5.762	5.576	5.948		6.879	6.511	7.247
Cataract	Ocular	Cancer survivors	80		27.851	27.564	28.139		29.19	28.331	30.049
Cataract	Ocular	Controls	40		0.005	0.005	0.005		0.009	0.008	0.01
Cataract	Ocular	Controls	50		0.058	0.054	0.062		0.115	0.103	0.127
Cataract	Ocular	Controls	60		0.823	0.79	0.856		1.425	1.388	1.463
Cataract	Ocular	Controls	70		6.679	6.453	6.905		10.015	9.807	10.223
Cataract	Ocular	Controls	80		39.455	39.09	39.819		44.116	43.404	44.828
Glaucoma	Ocular	Cancer survivors	40		0	0	0		0.003	0	0.006
Glaucoma	Ocular	Cancer survivors	50		0.019	0.005	0.033		0.13	0.09	0.171
Glaucoma	Ocular	Cancer survivors	60		0.383	0.339	0.427		0.534	0.367	0.7
Glaucoma	Ocular	Cancer survivors	70		3.675	3.608	3.743		3.225	2.963	3.486
Glaucoma	Ocular	Cancer survivors	80		15.123	14.006	16.241		12.324	11.45	13.199
Glaucoma	Ocular	Controls	40		0.001	0.001	0.001		0.005	0.004	0.007
Glaucoma	Ocular	Controls	50		0.038	0.035	0.042		0.163	0.151	0.175
Glaucoma	Ocular	Controls	60		0.693	0.691	0.694		0.757	0.69	0.824
Glaucoma	Ocular	Controls	70		4.847	4.393	5.301		5.055	4.929	5.181
Glaucoma	Ocular	Controls	80		21.583	20.629	22.537		22.236	21.111	23.361
Macular degeneration	Ocular	Cancer survivors	40		0.031	0.024	0.039		0.006	0	0.011
Macular degeneration	Ocular	Cancer survivors	50		0.041	0.033	0.049		0.09	0.07	0.11
Macular degeneration	Ocular	Cancer survivors	60		0.161	0.106	0.216		0.254	0.242	0.266
Macular degeneration	Ocular	Cancer survivors	70		1.105	0.885	1.325		1.577	1.399	1.756
Macular degeneration	Ocular	Cancer survivors	80		7.468	6.766	8.171		7.236	6.235	8.237
Macular degeneration	Ocular	Controls	40		0.004	0.004	0.004		0.001	0	0.003
Macular degeneration	Ocular	Controls	50		0.015	0.01	0.02		0.029	0.021	0.037
Macular degeneration	Ocular	Controls	60		0.136	0.104	0.167		0.227	0.201	0.253
Macular degeneration	Ocular	Controls	70		1.372	1.178	1.565		1.762	1.725	1.8
Macular degeneration	Ocular	Controls	80		9.554	9.184	9.924		10.478	9.601	11.355
Posterior uveitis	Ocular	Cancer survivors	40		0	0	0		0	0	0
Posterior uveitis	Ocular	Cancer survivors	50		0.002	0	0.003		0.02	0.014	0.026
Posterior uveitis	Ocular	Cancer survivors	60		0.042	0.005	0.079		0.085	0.053	0.118
Posterior uveitis	Ocular	Cancer survivors	70		0.114	0.075	0.154		0.109	0.069	0.148
Posterior uveitis	Ocular	Cancer survivors	80		0.142	0.098	0.186		0.124	0.081	0.167
Posterior uveitis	Ocular	Controls	40		0	0	0		0	0	0
Posterior uveitis	Ocular	Controls	50		0	0	0		0.003	0.001	0.004
Posterior uveitis	Ocular	Controls	60		0.009	0.008	0.01		0.005	0.003	0.008
Posterior uveitis	Ocular	Controls	70		0.048	0.034	0.061		0.017	0.007	0.027
Posterior uveitis	Ocular	Controls	80		0.104	0.065	0.143		0.038	0.032	0.045
Chronic sinusitis	Otorhinolaryngological	Cancer survivors	40		0.132	0.112	0.153		0.335	0.33	0.341
Chronic sinusitis	Otorhinolaryngological	Cancer survivors	50		0.441	0.435	0.446		0.654	0.596	0.712
Chronic sinusitis	Otorhinolaryngological	Cancer survivors	60		1.718	1.578	1.858		1.825	1.568	2.082
Chronic sinusitis	Otorhinolaryngological	Cancer survivors	70		3.915	3.718	4.113		3.535	3.334	3.737
Chronic sinusitis	Otorhinolaryngological	Cancer survivors	80		6.461	6.338	6.584		5.044	4.93	5.158
Chronic sinusitis	Otorhinolaryngological	Controls	40		0.115	0.112	0.118		0.158	0.123	0.193
Chronic sinusitis	Otorhinolaryngological	Controls	50		0.54	0.531	0.549		0.622	0.482	0.763
Chronic sinusitis	Otorhinolaryngological	Controls	60		1.931	1.784	2.079		1.961	1.82	2.101
Chronic sinusitis	Otorhinolaryngological	Controls	70		5.273	5.063	5.483		4.36	4.106	4.614
Chronic sinusitis	Otorhinolaryngological	Controls	80		8.926	8.589	9.263		6.825	6.67	6.981
Hypertrophy of nasal turbinates	Otorhinolaryngological	Cancer survivors	40		0.009	0.005	0.014		0.017	0.006	0.029
Hypertrophy of nasal turbinates	Otorhinolaryngological	Cancer survivors	50		0.025	0.019	0.031		0.069	0.066	0.072
Hypertrophy of nasal turbinates	Otorhinolaryngological	Cancer survivors	60		0.095	0.084	0.106		0.164	0.161	0.166
Hypertrophy of nasal turbinates	Otorhinolaryngological	Cancer survivors	70		0.249	0.208	0.29		0.334	0.316	0.352
Hypertrophy of nasal turbinates	Otorhinolaryngological	Cancer survivors	80		0.482	0.407	0.558		0.531	0.529	0.532
Hypertrophy of nasal turbinates	Otorhinolaryngological	Controls	40		0.019	0.016	0.023		0.03	0.026	0.034
Hypertrophy of nasal turbinates	Otorhinolaryngological	Controls	50		0.057	0.048	0.067		0.083	0.066	0.1
Hypertrophy of nasal turbinates	Otorhinolaryngological	Controls	60		0.192	0.19	0.194		0.231	0.211	0.252
Hypertrophy of nasal turbinates	Otorhinolaryngological	Controls	70		0.372	0.368	0.376		0.46	0.397	0.523
Hypertrophy of nasal turbinates	Otorhinolaryngological	Controls	80		0.605	0.604	0.607		0.649	0.591	0.707
Nasal polyp	Otorhinolaryngological	Cancer survivors	40		0.005	0.003	0.006		0.006	0	0.011
Nasal polyp	Otorhinolaryngological	Cancer survivors	50		0.036	0.024	0.049		0.087	0.078	0.096
Nasal polyp	Otorhinolaryngological	Cancer survivors	60		0.25	0.152	0.349		0.225	0.216	0.234
Nasal polyp	Otorhinolaryngological	Cancer survivors	70		0.793	0.663	0.922		0.562	0.562	0.563
Nasal polyp	Otorhinolaryngological	Cancer survivors	80		1.529	1.403	1.654		0.908	0.9	0.915
Nasal polyp	Otorhinolaryngological	Controls	40		0.022	0.021	0.023		0.037	0.022	0.051
Nasal polyp	Otorhinolaryngological	Controls	50		0.103	0.086	0.119		0.135	0.079	0.19
Nasal polyp	Otorhinolaryngological	Controls	60		0.48	0.459	0.501		0.427	0.321	0.534
Nasal polyp	Otorhinolaryngological	Controls	70		1.516	1.46	1.571		1.196	0.996	1.397
Nasal polyp	Otorhinolaryngological	Controls	80		2.778	2.665	2.892		2.021	1.883	2.16
Sleep apnoea	Otorhinolaryngological	Cancer survivors	40		0.008	0.003	0.013		0.057	0.055	0.06
Sleep apnoea	Otorhinolaryngological	Cancer survivors	50		0.068	0.052	0.084		0.283	0.277	0.289
Sleep apnoea	Otorhinolaryngological	Cancer survivors	60		0.364	0.317	0.411		1.119	0.935	1.303
Sleep apnoea	Otorhinolaryngological	Cancer survivors	70		2.016	1.919	2.112		2.911	2.824	2.997
Sleep apnoea	Otorhinolaryngological	Cancer survivors	80		3.947	3.768	4.127		5.119	4.865	5.372
Sleep apnoea	Otorhinolaryngological	Controls	40		0.017	0.015	0.02		0.024	0.014	0.033
Sleep apnoea	Otorhinolaryngological	Controls	50		0.1	0.091	0.11		0.287	0.217	0.357
Sleep apnoea	Otorhinolaryngological	Controls	60		0.613	0.549	0.676		1.217	1.216	1.217
Sleep apnoea	Otorhinolaryngological	Controls	70		2.077	2.062	2.092		3.413	3.396	3.429
Sleep apnoea	Otorhinolaryngological	Controls	80		4.014	3.899	4.13		5.729	5.52	5.938
Asthma	Pulmonary	Cancer survivors	40		0.563	0.517	0.609		2.387	2.214	2.559
Asthma	Pulmonary	Cancer survivors	50		3.149	2.802	3.496		8.302	7.603	9.001
Asthma	Pulmonary	Cancer survivors	60		10.158	9.342	10.974		23.673	21.457	25.89
Asthma	Pulmonary	Cancer survivors	70		30.26	28.277	32.244		47.154	43.554	50.755
Asthma	Pulmonary	Cancer survivors	80		61.434	59.217	63.65		86.457	85.261	87.653
Asthma	Pulmonary	Controls	40		0.722	0.656	0.788		1.787	1.684	1.891
Asthma	Pulmonary	Controls	50		3.093	2.958	3.229		6.977	6.374	7.581
Asthma	Pulmonary	Controls	60		10.794	10.598	10.99		20.513	20.289	20.737
Asthma	Pulmonary	Controls	70		32.131	30.722	33.54		50.708	49.656	51.76
Asthma	Pulmonary	Controls	80		72.763	71.288	74.238		99.825	99.734	99.916
Bronchiectasis	Pulmonary	Cancer survivors	40		0.043	0.028	0.057		0.011	0.009	0.014
Bronchiectasis	Pulmonary	Cancer survivors	50		0.087	0.047	0.126		0.657	0.084	1.231
Bronchiectasis	Pulmonary	Cancer survivors	60		0.486	0.324	0.648		1.268	0.768	1.767
Bronchiectasis	Pulmonary	Cancer survivors	70		2.481	2.393	2.568		4.925	4.118	5.732
Bronchiectasis	Pulmonary	Cancer survivors	80		8.569	8.105	9.032		10.288	9.345	11.23
Bronchiectasis	Pulmonary	Controls	40		0.002	0.002	0.002		0.004	0.003	0.005
Bronchiectasis	Pulmonary	Controls	50		0.078	0.067	0.089		0.058	0.038	0.078
Bronchiectasis	Pulmonary	Controls	60		0.418	0.386	0.45		0.651	0.551	0.752
Bronchiectasis	Pulmonary	Controls	70		3.155	2.904	3.407		3.304	2.964	3.643
Bronchiectasis	Pulmonary	Controls	80		10.826	10.508	11.145		10.873	10.429	11.316
COPD	Pulmonary	Cancer survivors	40		0.035	0.008	0.061		0.103	0.066	0.141
COPD	Pulmonary	Cancer survivors	50		0.316	0.299	0.334		2.132	1.786	2.478
COPD	Pulmonary	Cancer survivors	60		2.58	2.495	2.665		18.123	17.942	18.303
COPD	Pulmonary	Cancer survivors	70		20.939	20.256	21.623		88.686	85.755	91.618
COPD	Pulmonary	Cancer survivors	80		78.658	77.991	79.324		227.546	227.481	227.612
COPD	Pulmonary	Controls	40		0.049	0.048	0.051		0.112	0.107	0.118
COPD	Pulmonary	Controls	50		0.31	0.265	0.355		1.94	1.888	1.992
COPD	Pulmonary	Controls	60		2.966	2.922	3.01		19.575	18.881	20.269
COPD	Pulmonary	Controls	70		23.142	22.152	24.132		97.642	96.587	98.697
COPD	Pulmonary	Controls	80		97.657	96.573	98.74		289.977	288.544	291.41
Other interstitial pulmonary diseases with fibrosis	Pulmonary	Cancer survivors	40		0.005	0.005	0.005		0	0	0
Other interstitial pulmonary diseases with fibrosis	Pulmonary	Cancer survivors	50		0.038	0.021	0.055		0.044	0.032	0.055
Other interstitial pulmonary diseases with fibrosis	Pulmonary	Cancer survivors	60		0.161	0.077	0.246		0.562	0.473	0.65
Other interstitial pulmonary diseases with fibrosis	Pulmonary	Cancer survivors	70		0.909	0.778	1.04		1.664	1.64	1.688
Other interstitial pulmonary diseases with fibrosis	Pulmonary	Cancer survivors	80		3.316	3.282	3.349		4.811	4.722	4.899
Other interstitial pulmonary diseases with fibrosis	Pulmonary	Controls	40		0.005	0	0.009		0.004	0	0.008
Other interstitial pulmonary diseases with fibrosis	Pulmonary	Controls	50		0.008	0.002	0.014		0.037	0.008	0.066
Other interstitial pulmonary diseases with fibrosis	Pulmonary	Controls	60		0.114	0.089	0.14		0.202	0.16	0.244
Other interstitial pulmonary diseases with fibrosis	Pulmonary	Controls	70		0.889	0.885	0.892		1.895	1.357	2.432
Other interstitial pulmonary diseases with fibrosis	Pulmonary	Controls	80		4.271	3.851	4.691		6.195	5.168	7.223
Pleural effusion	Pulmonary	Cancer survivors	40		0.082	0.071	0.093		0.306	0.083	0.529
Pleural effusion	Pulmonary	Cancer survivors	50		0.36	0.336	0.384		0.929	0.81	1.048
Pleural effusion	Pulmonary	Cancer survivors	60		1.652	1.639	1.664		2.744	2.382	3.107
Pleural effusion	Pulmonary	Cancer survivors	70		4.492	4.346	4.639		6.357	5.769	6.946
Pleural effusion	Pulmonary	Cancer survivors	80		11.498	10.964	12.031		13.342	13.281	13.402
Pleural effusion	Pulmonary	Controls	40		0.003	0.002	0.004		0.014	0.008	0.021
Pleural effusion	Pulmonary	Controls	50		0.03	0.017	0.042		0.083	0.073	0.094
Pleural effusion	Pulmonary	Controls	60		0.169	0.144	0.194		0.426	0.36	0.492
Pleural effusion	Pulmonary	Controls	70		0.911	0.844	0.977		1.745	1.587	1.904
Pleural effusion	Pulmonary	Controls	80		4.097	3.946	4.249		6.736	6.42	7.051
Pneumothorax	Pulmonary	Cancer survivors	40		0.013	0.011	0.014		0.037	0.031	0.043
Pneumothorax	Pulmonary	Cancer survivors	50		0.081	0.066	0.095		0.104	0.092	0.115
Pneumothorax	Pulmonary	Cancer survivors	60		0.159	0.133	0.186		0.256	0.206	0.305
Pneumothorax	Pulmonary	Cancer survivors	70		0.457	0.448	0.466		0.596	0.584	0.607
Pneumothorax	Pulmonary	Cancer survivors	80		0.976	0.961	0.992		1.132	1.073	1.191
Pneumothorax	Pulmonary	Controls	40		0.001	0.001	0.001		0.023	0.02	0.027
Pneumothorax	Pulmonary	Controls	50		0.007	0.005	0.009		0.053	0.038	0.067
Pneumothorax	Pulmonary	Controls	60		0.047	0.037	0.057		0.127	0.097	0.157
Pneumothorax	Pulmonary	Controls	70		0.187	0.179	0.195		0.369	0.356	0.382
Pneumothorax	Pulmonary	Controls	80		0.532	0.49	0.573		1.064	0.99	1.137
Pulmonary collapse excluding pneumothorax	Pulmonary	Cancer survivors	40		0.03	0.017	0.042		0.046	0.034	0.057
Pulmonary collapse excluding pneumothorax	Pulmonary	Cancer survivors	50		0.188	0.171	0.206		0.191	0.17	0.212
Pulmonary collapse excluding pneumothorax	Pulmonary	Cancer survivors	60		0.517	0.481	0.554		0.718	0.681	0.755
Pulmonary collapse excluding pneumothorax	Pulmonary	Cancer survivors	70		1.792	1.647	1.937		2.236	2.118	2.354
Pulmonary collapse excluding pneumothorax	Pulmonary	Cancer survivors	80		3.991	3.688	4.295		5.063	4.862	5.265
Pulmonary collapse excluding pneumothorax	Pulmonary	Controls	40		0.003	0.002	0.005		0.004	0.004	0.004
Pulmonary collapse excluding pneumothorax	Pulmonary	Controls	50		0.015	0.011	0.019		0.046	0.041	0.051
Pulmonary collapse excluding pneumothorax	Pulmonary	Controls	60		0.088	0.082	0.093		0.237	0.211	0.263
Pulmonary collapse excluding pneumothorax	Pulmonary	Controls	70		0.505	0.476	0.533		1.027	0.985	1.068
Pulmonary collapse excluding pneumothorax	Pulmonary	Controls	80		1.854	1.759	1.949		3.351	3.272	3.429
Pulmonary embolism	Pulmonary	Cancer survivors	40		0.052	0.022	0.082		0.115	0.092	0.137
Pulmonary embolism	Pulmonary	Cancer survivors	50		0.242	0.18	0.304		0.497	0.494	0.5
Pulmonary embolism	Pulmonary	Cancer survivors	60		1.211	0.876	1.546		1.782	1.477	2.086
Pulmonary embolism	Pulmonary	Cancer survivors	70		3.711	3.552	3.869		4.396	3.786	5.005
Pulmonary embolism	Pulmonary	Cancer survivors	80		8.36	8.1	8.621		9.274	8.659	9.888
Pulmonary embolism	Pulmonary	Controls	40		0.002	0.002	0.003		0.004	0.003	0.005
Pulmonary embolism	Pulmonary	Controls	50		0.045	0.02	0.07		0.155	0.106	0.204
Pulmonary embolism	Pulmonary	Controls	60		0.262	0.218	0.305		0.637	0.479	0.795
Pulmonary embolism	Pulmonary	Controls	70		1.337	1.094	1.58		1.814	1.782	1.846
Pulmonary embolism	Pulmonary	Controls	80		5.516	5.469	5.562		5.151	5.035	5.267
Respiratory failure	Pulmonary	Cancer survivors	40		0.006	0.003	0.009		0.04	0.034	0.046
Respiratory failure	Pulmonary	Cancer survivors	50		0.051	0.044	0.057		0.191	0.173	0.208
Respiratory failure	Pulmonary	Cancer survivors	60		0.173	0.154	0.191		0.774	0.664	0.884
Respiratory failure	Pulmonary	Cancer survivors	70		0.852	0.833	0.872		2.43	2.232	2.628
Respiratory failure	Pulmonary	Cancer survivors	80		2.584	2.543	2.626		6.086	5.687	6.485
Respiratory failure	Pulmonary	Controls	40		0.002	0.002	0.002		0.018	0.018	0.018
Respiratory failure	Pulmonary	Controls	50		0.013	0.006	0.02		0.149	0.147	0.152
Respiratory failure	Pulmonary	Controls	60		0.099	0.078	0.121		0.556	0.529	0.584
Respiratory failure	Pulmonary	Controls	70		0.671	0.574	0.769		2.081	2.012	2.15
Respiratory failure	Pulmonary	Controls	80		2.748	2.672	2.823		6.865	6.666	7.063
Acute kidney injury	Renal	Cancer survivors	40		0.038	0.022	0.053		0.097	0.052	0.143
Acute kidney injury	Renal	Cancer survivors	50		0.139	0.13	0.148		0.387	0.385	0.389
Acute kidney injury	Renal	Cancer survivors	60		0.669	0.637	0.702		1.287	1.222	1.352
Acute kidney injury	Renal	Cancer survivors	70		2.69	2.685	2.694		4.788	4.556	5.021
Acute kidney injury	Renal	Cancer survivors	80		8.835	8.512	9.158		13.528	13.271	13.785
Acute kidney injury	Renal	Controls	40		0.005	0.005	0.006		0.01	0.008	0.013
Acute kidney injury	Renal	Controls	50		0.029	0.023	0.035		0.071	0.061	0.082
Acute kidney injury	Renal	Controls	60		0.163	0.143	0.184		0.443	0.429	0.457
Acute kidney injury	Renal	Controls	70		0.961	0.904	1.019		2.487	2.431	2.544
Acute kidney injury	Renal	Controls	80		5.367	5.226	5.507		11.029	10.977	11.08
Glomerulonephritis	Renal	Cancer survivors	40		0.002	0	0.003		0.003	0	0.006
Glomerulonephritis	Renal	Cancer survivors	50		0.006	0.003	0.009		0.038	0.032	0.043
Glomerulonephritis	Renal	Cancer survivors	60		0.135	0.105	0.165		0.191	0.14	0.242
Glomerulonephritis	Renal	Cancer survivors	70		0.86	0.487	1.232		0.582	0.445	0.72
Glomerulonephritis	Renal	Cancer survivors	80		3.728	2.764	4.693		2.132	1.938	2.325
Glomerulonephritis	Renal	Controls	40		0	0	0		0.009	0.004	0.014
Glomerulonephritis	Renal	Controls	50		0.032	0.02	0.045		0.061	0.054	0.067
Glomerulonephritis	Renal	Controls	60		0.19	0.143	0.237		0.429	0.369	0.489
Glomerulonephritis	Renal	Controls	70		0.815	0.573	1.056		1.333	1.068	1.597
Glomerulonephritis	Renal	Controls	80		2.256	2.048	2.463		3.422	2.988	3.857
Obstructive and reflux uropathy	Renal	Cancer survivors	40		0.057	0.057	0.057		0.309	0.289	0.329
Obstructive and reflux uropathy	Renal	Cancer survivors	50		0.182	0.148	0.215		0.86	0.712	1.007
Obstructive and reflux uropathy	Renal	Cancer survivors	60		0.755	0.718	0.792		1.975	1.932	2.018
Obstructive and reflux uropathy	Renal	Cancer survivors	70		2.374	2.33	2.418		4.962	4.347	5.576
Obstructive and reflux uropathy	Renal	Cancer survivors	80		6.494	6.087	6.902		9.143	8.516	9.77
Obstructive and reflux uropathy	Renal	Controls	40		0.007	0.002	0.012		0.029	0.02	0.038
Obstructive and reflux uropathy	Renal	Controls	50		0.037	0.03	0.044		0.079	0.061	0.098
Obstructive and reflux uropathy	Renal	Controls	60		0.15	0.123	0.177		0.268	0.254	0.283
Obstructive and reflux uropathy	Renal	Controls	70		0.529	0.472	0.586		0.784	0.768	0.8
Obstructive and reflux uropathy	Renal	Controls	80		1.805	1.684	1.926		4.001	3.935	4.067
Urinary incontinence	Renal	Cancer survivors	40		0.099	0.085	0.113		0.266	0.218	0.315
Urinary incontinence	Renal	Cancer survivors	50		0.495	0.403	0.587		1.181	1.16	1.203
Urinary incontinence	Renal	Cancer survivors	60		1.986	1.948	2.024		4.045	3.832	4.258
Urinary incontinence	Renal	Cancer survivors	70		6.371	6.304	6.437		10.066	9.811	10.321
Urinary incontinence	Renal	Cancer survivors	80		18.973	18.498	19.448		25.416	24.555	26.276
Urinary incontinence	Renal	Controls	40		0.037	0.03	0.044		0.065	0.054	0.077
Urinary incontinence	Renal	Controls	50		0.246	0.24	0.251		0.506	0.433	0.58
Urinary incontinence	Renal	Controls	60		1.173	1.157	1.188		1.892	1.843	1.942
Urinary incontinence	Renal	Controls	70		4.372	4.209	4.535		6.867	6.774	6.96
Urinary incontinence	Renal	Controls	80		15.97	15.549	16.39		24.779	24.524	25.035
Urolithiasis	Renal	Cancer survivors	40		0.046	0.03	0.061		0.381	0.315	0.447
Urolithiasis	Renal	Cancer survivors	50		0.269	0.163	0.375		0.985	0.961	1.008
Urolithiasis	Renal	Cancer survivors	60		1.269	0.999	1.54		3.004	2.876	3.132
Urolithiasis	Renal	Cancer survivors	70		4.043	3.711	4.374		7.415	7.353	7.476
Urolithiasis	Renal	Cancer survivors	80		10.946	10.247	11.645		14.398	14.04	14.756
Urolithiasis	Renal	Controls	40		0.054	0.04	0.068		0.111	0.075	0.148
Urolithiasis	Renal	Controls	50		0.254	0.182	0.326		0.413	0.347	0.479
Urolithiasis	Renal	Controls	60		1.065	0.948	1.182		1.509	1.448	1.571
Urolithiasis	Renal	Controls	70		3.208	2.906	3.51		4.2	3.976	4.425
Urolithiasis	Renal	Controls	80		6.965	6.788	7.142		9.732	9.572	9.891
Dysmenorrhoea	Reproductive	Cancer survivors	40		0.041	0.02	0.061		0.112	0.1	0.123
Dysmenorrhoea	Reproductive	Cancer survivors	50		0.128	0.096	0.159		0.291	0.271	0.31
Dysmenorrhoea	Reproductive	Cancer survivors	60		0.24	0.148	0.332		0.338	0.321	0.354
Dysmenorrhoea	Reproductive	Cancer survivors	70		0.291	0.191	0.39		0.35	0.341	0.36
Dysmenorrhoea	Reproductive	Cancer survivors	80		0.35	0.247	0.453		0.414	0.407	0.421
Dysmenorrhoea	Reproductive	Controls	40		0.045	0.034	0.057		0.085	0.082	0.088
Dysmenorrhoea	Reproductive	Controls	50		0.171	0.141	0.2		0.23	0.204	0.256
Dysmenorrhoea	Reproductive	Controls	60		0.288	0.284	0.292		0.29	0.251	0.329
Dysmenorrhoea	Reproductive	Controls	70		0.337	0.334	0.34		0.318	0.305	0.331
Dysmenorrhoea	Reproductive	Controls	80		0.372	0.354	0.39		0.397	0.341	0.454
Endometrial hyperplasia and hypertrophy	Reproductive	Cancer survivors	40		0.008	0.003	0.013		0.02	0.011	0.029
Endometrial hyperplasia and hypertrophy	Reproductive	Cancer survivors	50		0.103	0.074	0.131		0.151	0.15	0.151
Endometrial hyperplasia and hypertrophy	Reproductive	Cancer survivors	60		0.387	0.359	0.414		0.451	0.425	0.478
Endometrial hyperplasia and hypertrophy	Reproductive	Cancer survivors	70		0.673	0.634	0.713		0.648	0.636	0.659
Endometrial hyperplasia and hypertrophy	Reproductive	Cancer survivors	80		0.941	0.917	0.965		0.995	0.943	1.046
Endometrial hyperplasia and hypertrophy	Reproductive	Controls	40		0.002	0.001	0.002		0.007	0.004	0.009
Endometrial hyperplasia and hypertrophy	Reproductive	Controls	50		0.029	0.027	0.031		0.056	0.045	0.066
Endometrial hyperplasia and hypertrophy	Reproductive	Controls	60		0.107	0.103	0.111		0.156	0.14	0.171
Endometrial hyperplasia and hypertrophy	Reproductive	Controls	70		0.239	0.225	0.253		0.315	0.276	0.353
Endometrial hyperplasia and hypertrophy	Reproductive	Controls	80		0.473	0.445	0.5		0.52	0.508	0.533
Endometriosis	Reproductive	Cancer survivors	40		0.033	0.011	0.055		0.132	0.106	0.157
Endometriosis	Reproductive	Cancer survivors	50		0.136	0.09	0.181		0.268	0.202	0.333
Endometriosis	Reproductive	Cancer survivors	60		0.221	0.169	0.274		0.335	0.258	0.413
Endometriosis	Reproductive	Cancer survivors	70		0.265	0.216	0.315		0.39	0.301	0.48
Endometriosis	Reproductive	Cancer survivors	80		0.304	0.246	0.362		0.427	0.371	0.483
Endometriosis	Reproductive	Controls	40		0.039	0.029	0.049		0.103	0.024	0.183
Endometriosis	Reproductive	Controls	50		0.161	0.13	0.193		0.337	0.198	0.476
Endometriosis	Reproductive	Controls	60		0.262	0.26	0.265		0.444	0.313	0.575
Endometriosis	Reproductive	Controls	70		0.294	0.292	0.295		0.48	0.351	0.608
Endometriosis	Reproductive	Controls	80		0.338	0.336	0.339		0.506	0.383	0.629
Erectile dysfunction	Reproductive	Cancer survivors	40		0.036	0.025	0.047		0.103	0.095	0.112
Erectile dysfunction	Reproductive	Cancer survivors	50		0.234	0.228	0.24		0.628	0.564	0.693
Erectile dysfunction	Reproductive	Cancer survivors	60		1.931	1.931	1.932		3.073	3.057	3.089
Erectile dysfunction	Reproductive	Cancer survivors	70		9.371	9.184	9.559		10.743	10.61	10.877
Erectile dysfunction	Reproductive	Cancer survivors	80		19.142	19.008	19.275		20.268	19.9	20.636
Erectile dysfunction	Reproductive	Controls	40		0.045	0.039	0.051		0.161	0.119	0.202
Erectile dysfunction	Reproductive	Controls	50		0.312	0.296	0.327		0.806	0.741	0.871
Erectile dysfunction	Reproductive	Controls	60		2.775	2.621	2.93		4.531	4.409	4.652
Erectile dysfunction	Reproductive	Controls	70		10.98	10.661	11.299		13.93	13.643	14.218
Erectile dysfunction	Reproductive	Controls	80		22.392	21.939	22.845		25.266	25.098	25.433
Female infertility	Reproductive	Cancer survivors	40		0.041	0.02	0.061		0.1	0.043	0.157
Female infertility	Reproductive	Cancer survivors	50		0.058	0.035	0.082		0.123	0.06	0.186
Female infertility	Reproductive	Cancer survivors	60		0.065	0.043	0.087		0.123	0.06	0.186
Female infertility	Reproductive	Cancer survivors	70		0.065	0.043	0.087		0.123	0.06	0.186
Female infertility	Reproductive	Cancer survivors	80		0.065	0.043	0.087		0.123	0.06	0.186
Female infertility	Reproductive	Controls	40		0.045	0.041	0.049		0.054	0.018	0.089
Female infertility	Reproductive	Controls	50		0.064	0.057	0.071		0.083	0.039	0.126
Female infertility	Reproductive	Controls	60		0.07	0.063	0.076		0.085	0.041	0.13
Female infertility	Reproductive	Controls	70		0.071	0.065	0.078		0.088	0.041	0.136
Female infertility	Reproductive	Controls	80		0.071	0.065	0.078		0.088	0.041	0.136
Male infertility	Reproductive	Cancer survivors	40		0.031	0.013	0.05		0.06	0.029	0.091
Male infertility	Reproductive	Cancer survivors	50		0.047	0.02	0.074		0.08	0.052	0.109
Male infertility	Reproductive	Cancer survivors	60		0.049	0.022	0.076		0.08	0.052	0.109
Male infertility	Reproductive	Cancer survivors	70		0.049	0.022	0.076		0.08	0.052	0.109
Male infertility	Reproductive	Cancer survivors	80		0.049	0.022	0.076		0.08	0.052	0.109
Male infertility	Reproductive	Controls	40		0.034	0.025	0.044		0.041	0.033	0.048
Male infertility	Reproductive	Controls	50		0.053	0.052	0.055		0.068	0.056	0.08
Male infertility	Reproductive	Controls	60		0.06	0.06	0.061		0.072	0.06	0.084
Male infertility	Reproductive	Controls	70		0.063	0.061	0.065		0.077	0.068	0.086
Male infertility	Reproductive	Controls	80		0.063	0.061	0.065		0.079	0.07	0.087
Menorrhagia and polymenorrhoea	Reproductive	Cancer survivors	40		0.127	0.118	0.137		0.401	0.387	0.416
Menorrhagia and polymenorrhoea	Reproductive	Cancer survivors	50		0.918	0.839	0.997		1.296	1.221	1.372
Menorrhagia and polymenorrhoea	Reproductive	Cancer survivors	60		1.534	1.378	1.69		1.773	1.512	2.034
Menorrhagia and polymenorrhoea	Reproductive	Cancer survivors	70		1.572	1.405	1.738		1.821	1.548	2.093
Menorrhagia and polymenorrhoea	Reproductive	Cancer survivors	80		1.581	1.41	1.751		1.824	1.548	2.1
Menorrhagia and polymenorrhoea	Reproductive	Controls	40		0.138	0.122	0.155		0.254	0.179	0.328
Menorrhagia and polymenorrhoea	Reproductive	Controls	50		1.272	1.254	1.291		1.704	1.481	1.927
Menorrhagia and polymenorrhoea	Reproductive	Controls	60		2.208	2.169	2.246		2.456	2.185	2.726
Menorrhagia and polymenorrhoea	Reproductive	Controls	70		2.273	2.214	2.333		2.492	2.226	2.758
Menorrhagia and polymenorrhoea	Reproductive	Controls	80		2.282	2.219	2.346		2.507	2.239	2.775
Polycystic ovarian syndrome	Reproductive	Cancer survivors	40		0.02	0.016	0.025		0.023	0.017	0.029
Polycystic ovarian syndrome	Reproductive	Cancer survivors	50		0.035	0.032	0.038		0.052	0.037	0.066
Polycystic ovarian syndrome	Reproductive	Cancer survivors	60		0.059	0.049	0.069		0.057	0.04	0.074
Polycystic ovarian syndrome	Reproductive	Cancer survivors	70		0.059	0.049	0.069		0.064	0.047	0.082
Polycystic ovarian syndrome	Reproductive	Cancer survivors	80		0.059	0.052	0.066		0.071	0.051	0.091
Polycystic ovarian syndrome	Reproductive	Controls	40		0.019	0.017	0.022		0.035	0.025	0.046
Polycystic ovarian syndrome	Reproductive	Controls	50		0.032	0.022	0.042		0.076	0.067	0.085
Polycystic ovarian syndrome	Reproductive	Controls	60		0.038	0.025	0.05		0.113	0.087	0.139
Polycystic ovarian syndrome	Reproductive	Controls	70		0.038	0.025	0.05		0.118	0.088	0.147
Polycystic ovarian syndrome	Reproductive	Controls	80		0.041	0.029	0.053		0.119	0.092	0.147

## Sheet: Supplementary Data 4
Supplementary Data 4. Cumulative burden of health conditions in cancer survivors stratified by 26 cancer types at 40, 50, 60, 70 and 80 years attained age. Cumulative burden is shown as mean number of events per 100 individuals.
Health conditions	Organ system	Age		Bladder				Bone				Brain				Breast				Cervix				Colon and rectum				Gallbladder and biliary tract				Hodgkin lymphoma				Kidney and renal pelvis				Leukaemia				Liver and intrahepatic bile duct				Lung and bronchus
				Cumulative burden	Lower CI	Upper CI		Cumulative burden	Lower CI	Upper CI		Cumulative burden	Lower CI	Upper CI		Cumulative burden	Lower CI	Upper CI		Cumulative burden	Lower CI	Upper CI		Cumulative burden	Lower CI	Upper CI		Cumulative burden	Lower CI	Upper CI		Cumulative burden	Lower CI	Upper CI		Cumulative burden	Lower CI	Upper CI		Cumulative burden	Lower CI	Upper CI		Cumulative burden	Lower CI	Upper CI		Cumulative burden	Lower CI
Abdominal aortic aneurysm	Cardiovascular	40		0	0	0		0	0	0		0	0	0		0.01	0	0.02		0	0	0		0	0	0.01		0	0	0		0.08	0	0.17		0	0	0		0	0	0		0	0	0		0	0
Abdominal aortic aneurysm	Cardiovascular	50		0	0	0		0	0	0		0	0	0		0.02	0	0.03		0.22	0.21	0.22		0	0	0.01		0	0	0		0.27	0	0.55		0	0	0		0.05	0.05	0.06		0	0	0		0.01	0
Abdominal aortic aneurysm	Cardiovascular	60		0.04	0.03	0.05		0	0	0		0.3	0.3	0.3		0.07	0.03	0.1		0.22	0.21	0.22		0.14	0.1	0.17		0	0	0		0.77	0.67	0.87		0.52	0.42	0.62		0.07	0.05	0.09		0	0	0		0.03	0.02
Abdominal aortic aneurysm	Cardiovascular	70		4.28	3.69	4.86		7.22	5.26	9.18		1.43	1.27	1.59		0.45	0.33	0.58		0.66	0.43	0.9		4.16	4.04	4.28		1.69	1.25	2.12		11.49	10.03	12.96		7.56	7.2	7.92		4.41	4.14	4.69		3.51	3	4.01		2.62	2.49
Abdominal aortic aneurysm	Cardiovascular	80		13.41	13.19	13.64		8.35	5.79	10.91		1.61	1.37	1.86		2.01	1.54	2.49		1.13	0.77	1.49		8.79	8.64	8.95		4.95	2.99	6.91		18.05	15.44	20.66		17.24	17.08	17.4		7.77	7.59	7.96		4.3	3.44	5.16		7.89	7.29
Atrial fibrillation	Cardiovascular	40		0	0	0		0	0	0		0.06	0	0.13		0.01	0	0.01		0	0	0		0	0	0		0	0	0		0.09	0.09	0.09		0	0	0		0.09	0.07	0.11		0	0	0		0	0
Atrial fibrillation	Cardiovascular	50		0	0	0		0	0	0		0.39	0.33	0.46		0.16	0.07	0.24		0.54	0.05	1.03		0.07	0.06	0.09		0	0	0		0.86	0.37	1.34		0.14	0.03	0.25		0.3	0.25	0.35		0.09	0.09	0.09		0.04	0.03
Atrial fibrillation	Cardiovascular	60		0.97	0.69	1.25		1.15	1.14	1.16		1.28	1.16	1.41		2.61	2.43	2.8		2.85	2.14	3.56		1.42	1.38	1.46		0.41	0	0.81		29.39	8.18	50.6		2.99	2.55	3.42		4.37	3.85	4.9		0.86	0.76	0.96		1.4	1.11
Atrial fibrillation	Cardiovascular	70		14.34	12.24	16.43		13.63	10.33	16.92		5.82	5.66	5.99		17.52	17.18	17.86		14.13	12.73	15.53		14.56	13.3	15.81		8.89	3.26	14.53		107.16	56.62	157.7		24.47	23.71	25.23		25.58	24.68	26.49		23.5	18.06	28.94		14.2	13.19
Atrial fibrillation	Cardiovascular	80		93.56	90.99	96.14		46.97	28.2	65.74		10.15	8.7	11.59		69.09	68.46	69.71		47.86	47.23	48.49		69.69	66.32	73.05		30.28	19.1	41.47		197.82	150.68	244.96		92.79	83.7	101.89		106.3	97.16	115.44		48.85	34.37	63.32		46.36	44.27
Atrioventricular block complete	Cardiovascular	40		0	0	0		0	0	0		0	0	0		0	0	0		0	0	0		0	0	0		0	0	0		0	0	0		0	0	0		0	0	0		0	0	0		0	0
Atrioventricular block complete	Cardiovascular	50		0	0	0		0	0	0		0	0	0		0.03	0.02	0.03		0	0	0		0.01	0.01	0.01		0	0	0		0.21	0.11	0.31		0.03	0.02	0.05		0.05	0	0.11		0	0	0		0	0
Atrioventricular block complete	Cardiovascular	60		0.02	0	0.04		0	0	0		0.21	0.07	0.34		0.15	0.13	0.17		0.07	0.06	0.07		0.1	0.07	0.12		0	0	0		0.31	0.11	0.52		0.16	0.14	0.18		0.11	0.02	0.2		0.28	0.28	0.29		0.07	0.05
Atrioventricular block complete	Cardiovascular	70		0.58	0.43	0.73		1.95	0.48	3.42		0.71	0.57	0.84		0.73	0.66	0.79		1.15	1.06	1.24		0.57	0.46	0.68		1.14	0	2.28		2	0.95	3.06		1.33	1.3	1.36		1.01	0.6	1.41		1.61	0.99	2.23		0.53	0.4
Atrioventricular block complete	Cardiovascular	80		3.29	2.91	3.67		5.03	3.64	6.43		1.51	1.37	1.66		2.77	2.38	3.15		3.32	1.79	4.84		2.81	2.66	2.95		2.91	1.3	4.51		4.28	1.6	6.97		5.18	4.78	5.58		4.71	3.82	5.6		3.45	2.76	4.14		2.15	1.82
Atrioventricular block first degree	Cardiovascular	40		0	0	0		0	0	0		0	0	0		0	0	0		0	0	0		0	0	0		0	0	0		0	0	0		0	0	0		0	0	0		0	0	0		0	0
Atrioventricular block first degree	Cardiovascular	50		0	0	0		0	0	0		0	0	0		0.03	0.02	0.04		0	0	0		0.01	0	0.01		0	0	0		0.21	0.11	0.31		0.03	0	0.06		0.05	0	0.11		0	0	0		0	0
Atrioventricular block first degree	Cardiovascular	60		0.02	0	0.04		0	0	0		0.27	0	0.55		0.15	0.15	0.16		0.07	0	0.13		0.08	0.06	0.09		0	0	0		0.31	0.22	0.41		0.14	0.13	0.16		0.11	0.07	0.14		0.28	0.09	0.47		0.07	0.06
Atrioventricular block first degree	Cardiovascular	70		0.58	0.58	0.58		1.93	0.49	3.38		0.78	0.24	1.31		0.74	0.73	0.75		1.15	0.51	1.78		0.57	0.46	0.69		1.14	0	2.28		2	1.54	2.46		1.33	0.96	1.69		1.01	0.9	1.11		1.61	1.18	2.04		0.53	0.53
Atrioventricular block first degree	Cardiovascular	80		3.29	3.07	3.5		5.03	3.22	6.85		1.37	0.74	2		2.77	2.69	2.85		3.5	3.32	3.68		2.62	2.43	2.8		3.4	1.87	4.94		4.28	4.13	4.44		4.78	4.62	4.93		4.84	4.71	4.98		3.62	3.45	3.78		2.15	2.05
Atrioventricular block second degree	Cardiovascular	40		0	0	0		0	0	0		0	0	0		0	0	0		0	0	0		0	0	0		0	0	0		0	0	0		0	0	0		0	0	0		0	0	0		0	0
Atrioventricular block second degree	Cardiovascular	50		0	0	0		0	0	0		0	0	0		0.03	0.01	0.05		0	0	0		0.01	0	0.01		0	0	0		0.21	0	0.41		0.03	0.02	0.05		0.05	0.04	0.07		0	0	0		0	0
Atrioventricular block second degree	Cardiovascular	60		0.02	0.02	0.02		0	0	0		0.27	0.2	0.34		0.15	0.13	0.18		0.07	0	0.13		0.1	0.1	0.1		0	0	0		0.31	0.11	0.52		0.14	0.08	0.21		0.11	0.11	0.11		0.28	0	0.57		0.07	0.04
Atrioventricular block second degree	Cardiovascular	70		0.58	0.57	0.59		0.54	0	1.08		0.78	0.71	0.85		0.73	0.65	0.8		1.15	0.19	2.11		0.57	0.54	0.61		1.14	0	2.28		2	0.62	3.39		1.32	1.16	1.49		1.01	0.87	1.14		1.61	1.19	2.03		0.54	0.53
Atrioventricular block second degree	Cardiovascular	80		3.29	2.96	3.61		4.54	2.07	7		1.37	1.23	1.52		2.77	2.61	2.92		3.42	3.32	3.52		2.81	2.81	2.82		3.4	1.71	5.09		4.28	3.04	5.53		4.78	4.52	5.03		4.71	4.08	5.33		3.45	2.73	4.18		2.15	2.05
Bifascicular block	Cardiovascular	40		0	0	0		0	0	0		2.31	0	4.62		0	0	0		0.12	0.08	0.16		0	0	0		0	0	0		0	0	0		0	0	0		0.02	0	0.04		0.47	0	0.94		0	0
Bifascicular block	Cardiovascular	50		0.01	0	0.02		0	0	0		2.45	0.13	4.76		0.03	0.03	0.03		0.2	0.2	0.2		0.01	0	0.01		0	0	0		0	0	0		0	0	0		0.07	0.04	0.11		0.57	0	1.13		0.01	0.01
Bifascicular block	Cardiovascular	60		0.09	0.05	0.14		0	0	0		2.87	0.28	5.46		0.2	0.12	0.28		0.94	0.45	1.44		0.14	0.13	0.14		0.13	0	0.27		0.47	0.23	0.7		0.14	0.08	0.21		0.2	0.18	0.22		0.66	0.19	1.13		0.04	0.03
Bifascicular block	Cardiovascular	70		0.72	0.6	0.83		0	0	0		3.2	0.62	5.78		0.54	0.48	0.61		1.27	0.45	2.08		0.76	0.73	0.79		0.7	0.29	1.11		1.35	1.09	1.61		1.09	0.94	1.25		0.85	0.7	1.01		1.79	0.88	2.69		0.51	0.4
Bifascicular block	Cardiovascular	80		2.54	2.31	2.77		0	0	0		3.4	1.01	5.78		1.39	1.25	1.54		1.52	0.86	2.19		2.17	2.13	2.22		2.48	0.61	4.35		2.87	2.12	3.61		3.86	3.66	4.05		3.07	2.73	3.4		2.71	0.88	4.54		1.77	1.71
Coronary heart disease NOS	Cardiovascular	40		0	0	0		0.9	0	1.79		0.45	0.32	0.57		0.03	0.03	0.03		1.53	1.05	2.01		0	0	0.01		0.81	0.4	1.21		0.99	0.51	1.47		0	0	0		0.19	0.05	0.33		0	0	0		0.01	0
Coronary heart disease NOS	Cardiovascular	50		0.57	0.47	0.67		2.52	1.28	3.77		2.81	1.65	3.98		1.05	0.82	1.28		5.68	5.3	6.06		0.26	0.22	0.3		0.94	0.54	1.35		4.83	3.83	5.84		1.39	1.33	1.45		1.22	0.42	2.02		0.85	0.19	1.51		0.07	0.07
Coronary heart disease NOS	Cardiovascular	60		3.8	3.53	4.08		16.88	13.88	19.87		6.51	6.28	6.75		6.99	6.3	7.68		16.08	14.32	17.84		3.13	2.58	3.68		1.76	1.62	1.89		23.88	21.85	25.91		15.95	13.77	18.13		7.96	4.39	11.53		5.24	0.47	10		2.33	2.13
Coronary heart disease NOS	Cardiovascular	70		36.72	32.74	40.69		47.73	45.06	50.4		11.17	11.02	11.32		24.47	23.39	25.56		31.82	30.01	33.63		24.55	23.58	25.51		11.24	4.88	17.59		95.62	82.98	108.27		59.8	50.98	68.61		31.14	23.45	38.84		20.12	13.12	27.11		17.58	17.11
Coronary heart disease NOS	Cardiovascular	80		146.9	145.44	148.36		127.04	101.29	152.79		15.61	14.93	16.29		67.42	65.28	69.56		68.57	60	77.13		87.04	85.91	88.17		42.71	35.56	49.86		158.1	152.5	163.69		148.9	143.59	154.21		127.99	119.26	136.71		53.56	44.45	62.67		58.34	58.01
Dilated cardiomyopathy	Cardiovascular	40		0	0	0		0.9	0	1.81		0	0	0		0	0	0		0	0	0		0	0	0		0	0	0		0.51	0.25	0.78		0	0	0		0.07	0	0.14		0	0	0		0	0
Dilated cardiomyopathy	Cardiovascular	50		0	0	0		1.24	0.36	2.12		0.07	0	0.13		0.08	0.06	0.09		0.09	0	0.19		0	0	0		0	0	0		0.81	0.43	1.19		0.03	0	0.06		0.16	0	0.32		0	0	0		0	0
Dilated cardiomyopathy	Cardiovascular	60		0.14	0	0.27		1.24	0.36	2.12		0.07	0	0.13		0.34	0.29	0.38		0.81	0.11	1.51		0.1	0.09	0.11		0.14	0.13	0.14		2.69	2.32	3.07		0.06	0	0.13		0.4	0.13	0.66		0	0	0		0.01	0.01
Dilated cardiomyopathy	Cardiovascular	70		1	0.7	1.29		10.11	3.05	17.18		0.07	0	0.13		1.01	0.94	1.08		1.18	0.86	1.49		0.6	0.59	0.61		0.14	0.13	0.14		4.5	3.55	5.44		0.6	0.42	0.79		1.12	0.4	1.84		2.25	0.21	4.28		0.24	0.18
Dilated cardiomyopathy	Cardiovascular	80		1.91	1.49	2.32		10.64	3.55	17.73		0.16	0	0.32		1.52	1.39	1.64		1.18	0.86	1.49		1.32	1.3	1.34		0.14	0.13	0.14		4.5	3.55	5.44		2.57	1.12	4.03		3.07	2.32	3.82		4.82	1.23	8.4		0.62	0.46
Heart failure	Cardiovascular	40		0	0	0		0.58	0.3	0.87		0	0	0		0.01	0.01	0.01		0.12	0	0.25		0.01	0	0.01		0	0	0		1.25	1.04	1.46		0	0	0		0.16	0.02	0.3		0	0	0		0.01	0
Heart failure	Cardiovascular	50		0.09	0.08	0.1		0.58	0.3	0.87		0.2	0	0.4		0.57	0.43	0.71		0.53	0.36	0.69		0.04	0.03	0.04		0.54	0.27	0.81		2.47	1.75	3.19		0.19	0.17	0.21		1.1	0.46	1.74		0.09	0.09	0.09		0.03	0.02
Heart failure	Cardiovascular	60		0.69	0.5	0.88		12.23	9.3	15.16		0.79	0.5	1.07		3.2	2.64	3.75		2.99	1.99	3.99		1.06	0.91	1.2		0.54	0.4	0.67		18.05	11.66	24.45		2.35	1.97	2.72		4.78	3.54	6.03		0.29	0.19	0.38		1.18	0.47
Heart failure	Cardiovascular	70		6.71	6.36	7.07		17.81	16.72	18.9		2.96	2.45	3.46		11.58	10.42	12.74		12.78	7.59	17.97		9.34	7.23	11.46		4.5	3.52	5.48		41.74	31.84	51.63		18.31	17.38	19.23		15.18	13.57	16.78		8.12	6.12	10.12		7.08	6.8
Heart failure	Cardiovascular	80		37.52	32.67	42.37		39.2	37.76	40.64		7.87	4.78	10.96		38.43	36.77	40.09		29.78	18.17	41.39		36.41	34.76	38.06		18.17	12.1	24.25		138.22	97.99	178.46		62	60.65	63.35		59.09	54.86	63.32		18.9	15.85	21.96		30.46	30.15
Hypertension	Cardiovascular	40		0.1	0.05	0.16		0.29	0	0.58		2.94	2.68	3.2		0.21	0.09	0.33		7.87	3.38	12.37		0.27	0.22	0.33		0.4	0	0.81		7.66	5.34	9.98		0.83	0.78	0.88		2.36	2.1	2.63		0.09	0	0.19		0.02	0
Hypertension	Cardiovascular	50		3.67	2.83	4.51		20.29	8.4	32.18		10.89	10.64	11.13		6.53	6.42	6.64		34.56	24.9	44.22		2.37	1.83	2.9		0.67	0.27	1.08		31.47	30.08	32.86		12.94	10.91	14.97		7.28	6.25	8.3		4.92	4.25	5.58		1.37	0.61
Hypertension	Cardiovascular	60		21.69	18.49	24.89		47	23.64	70.36		35.73	30.74	40.72		51.22	50.04	52.4		108.48	104	112.97		22.25	21.15	23.36		16.29	13.04	19.54		101.19	89.07	113.3		74.88	67.42	82.34		38.62	37.63	39.61		33.24	30.63	35.85		11.22	8.03
Hypertension	Cardiovascular	70		142.55	141.97	143.12		153.73	120.79	186.66		84.48	73.08	95.87		198.07	196	200.14		216.27	210.46	222.09		128.35	125.96	130.73		77.5	71.48	83.52		268.79	246.1	291.47		288.47	272.46	304.48		149.32	138.35	160.28		140.84	129.95	151.74		59.73	54.41
Hypertension	Cardiovascular	80		463	458.42	467.58		272.91	228.73	317.09		116.4	109.21	123.6		483.83	479.41	488.24		374.41	361.32	387.5		379.41	367.56	391.25		215.88	202.69	229.07		496	476.55	515.44		633.22	584.56	681.88		421.57	418.75	424.39		258.05	247.5	268.59		172.82	171.77
Hypertrophic cardiomyopathy	Cardiovascular	40		0	0	0		0.6	0	1.19		0	0	0		0	0	0		0	0	0		0	0	0		0	0	0		1.46	0.6	2.32		0	0	0		0.07	0.02	0.12		0	0	0		0	0
Hypertrophic cardiomyopathy	Cardiovascular	50		0	0	0		0.94	0.29	1.59		0.27	0	0.53		0.07	0.04	0.1		0.09	0	0.19		0	0	0		0	0	0		1.76	0.69	2.83		0.06	0.02	0.11		0.16	0.07	0.25		0	0	0		0	0
Hypertrophic cardiomyopathy	Cardiovascular	60		0.15	0.03	0.26		0.94	0.29	1.59		0.27	0	0.53		0.32	0.27	0.38		1.11	0.88	1.34		0.09	0.06	0.11		0.14	0	0.27		3.88	0.81	6.95		0.1	0.03	0.16		0.38	0.31	0.45		0	0	0		0.01	0.01
Hypertrophic cardiomyopathy	Cardiovascular	70		0.95	0.64	1.27		9.64	0.29	18.99		0.44	0.26	0.62		0.87	0.75	0.99		1.5	1.48	1.52		0.55	0.49	0.6		0.14	0	0.27		5.68	2.01	9.35		0.76	0.64	0.87		1.34	1.3	1.38		2.25	0	4.49		0.24	0.23
Hypertrophic cardiomyopathy	Cardiovascular	80		1.91	1.83	1.99		10.17	0.29	20.04		0.53	0.26	0.8		1.42	1.21	1.62		1.5	1.48	1.52		1.31	0.94	1.68		0.14	0	0.27		5.68	2.01	9.35		2.86	2.86	2.86		3.6	2.41	4.78		4.26	1.7	6.82		0.6	0.51
Ischaemic stroke	Cardiovascular	40		0	0	0		0.31	0	0.62		0.13	0	0.26		0.01	0.01	0.01		0.08	0	0.16		0	0	0		0	0	0		0	0	0		0	0	0		0.02	0	0.04		0	0	0		0.01	0
Ischaemic stroke	Cardiovascular	50		0.03	0	0.06		0.31	0	0.62		0.91	0.39	1.43		0.04	0.03	0.05		0.57	0.3	0.83		0.01	0	0.01		0	0	0		0	0	0		0.05	0	0.09		0.05	0.04	0.07		0.09	0	0.19		0.04	0.03
Ischaemic stroke	Cardiovascular	60		0.3	0.24	0.36		2.65	0.31	4.99		3.2	1.59	4.8		0.51	0.37	0.65		5.83	0.66	10.99		0.4	0.18	0.63		2.46	0.14	4.78		1.95	0.39	3.52		0.39	0.31	0.47		0.25	0.22	0.29		0.66	0.66	0.67		0.17	0.07
Ischaemic stroke	Cardiovascular	70		2.17	1.67	2.66		3.42	0.61	6.23		6.76	4.97	8.55		2.18	2.08	2.28		7.22	2.13	12.31		1.32	1.13	1.5		3	1.26	4.73		4.06	1.47	6.65		2.12	1.96	2.28		1.55	1.2	1.91		1.88	1.46	2.31		1.15	0.93
Ischaemic stroke	Cardiovascular	80		6.89	6.37	7.41		5.68	1.21	10.15		8.44	6.65	10.23		6.52	5.96	7.08		9.55	4.44	14.65		5.06	4.59	5.52		5.67	3.75	7.59		6.21	3.32	9.1		7.15	7	7.29		5.64	5.02	6.26		3.28	2.73	3.83		4.63	4.31
Left bundle branch block	Cardiovascular	40		0	0	0		0	0	0		0	0	0		0	0	0		0	0	0		0	0	0		0	0	0		0	0	0		0	0	0		0	0	0		0	0	0		0	0
Left bundle branch block	Cardiovascular	50		0	0	0		0	0	0		0	0	0		0.03	0.03	0.04		0	0	0		0.01	0	0.01		0	0	0		0.31	0	0.62		0.03	0	0.06		0.05	0.02	0.09		0	0	0		0	0
Left bundle branch block	Cardiovascular	60		0.04	0.03	0.05		0	0	0		0.34	0	0.68		0.24	0.22	0.26		0.07	0	0.13		0.09	0.04	0.14		0	0	0		0.81	0.47	1.15		0.13	0.11	0.15		0.09	0.04	0.14		0.28	0.19	0.38		0.08	0.07
Left bundle branch block	Cardiovascular	70		0.72	0.65	0.78		1.95	1.48	2.42		1.01	0.51	1.51		0.98	0.93	1.04		1.15	0.16	2.14		0.65	0.49	0.8		1.13	0.14	2.12		2.49	1.39	3.6		1.53	1.48	1.58		1.15	0.63	1.66		1.61	0.87	2.34		0.56	0.37
Left bundle branch block	Cardiovascular	80		3.68	3.61	3.75		5.03	2.66	7.4		1.6	0.79	2.42		3.33	3.19	3.47		3.11	1.55	4.67		3.1	2.8	3.41		3.81	3.14	4.49		4.77	4.1	5.43		5.26	5.06	5.45		5.04	4.35	5.73		3.68	2.68	4.69		2.37	1.84
Multiple valve disease	Cardiovascular	40		0	0	0		0	0	0		0.06	0	0.13		0	0	0		0	0	0		0	0	0		0	0	0		0.16	0.08	0.24		0	0	0		0.66	0.66	0.66		0	0	0		0	0
Multiple valve disease	Cardiovascular	50		0.01	0	0.02		0	0	0		0.06	0	0.13		0.03	0.02	0.03		0.18	0.05	0.31		0	0	0		0	0	0		0.45	0.08	0.83		0.17	0	0.35		0.68	0.66	0.7		0	0	0		0	0
Multiple valve disease	Cardiovascular	60		0.04	0.02	0.06		0.36	0.34	0.37		0.27	0.26	0.28		0.2	0.19	0.21		0.39	0.11	0.68		0.11	0.03	0.19		0	0	0		1.4	0.51	2.29		0.27	0.07	0.48		0.77	0.76	0.79		0	0	0		0.01	0.01
Multiple valve disease	Cardiovascular	70		0.85	0.54	1.16		0.36	0.34	0.37		0.35	0.34	0.36		1.05	0.89	1.21		0.63	0.26	1		0.5	0.49	0.5		0.57	0.41	0.72		3.67	2.01	5.34		1.07	0.74	1.4		1.13	1.01	1.24		0.61	0.2	1.03		1.31	1.08
Multiple valve disease	Cardiovascular	80		3.38	2.5	4.25		1.4	0.99	1.82		0.54	0.51	0.56		2.89	2.75	3.02		2.38	1.99	2.77		2.45	2.4	2.49		0.99	0.9	1.08		6.12	4.8	7.43		3.46	2.91	4.02		3.39	3.25	3.54		2.11	0.64	3.58		2.15	1.92
Myocardial infarction	Cardiovascular	40		0	0	0		0.9	0.58	1.21		0.06	0.06	0.06		0	0	0		0.68	0.2	1.15		0	0	0		0	0	0		0	0	0		0	0	0		0.11	0.05	0.16		0	0	0		0	0
Myocardial infarction	Cardiovascular	50		0.24	0.21	0.27		0.9	0.58	1.21		1.12	0.66	1.58		0.25	0.13	0.38		1.84	1.36	2.31		0.1	0.08	0.12		0	0	0		1.72	0.71	2.73		0.82	0.43	1.21		0.97	0.21	1.73		1.23	0.38	2.08		0.01	0
Myocardial infarction	Cardiovascular	60		2.48	2.19	2.77		10.02	5.64	14.41		3.91	2.91	4.91		2.44	1.95	2.93		6.4	6.02	6.79		2.25	1.7	2.81		1.22	0.13	2.3		12.95	5.32	20.58		8.72	6.22	11.23		6.39	3.47	9.3		5.33	2.95	7.7		1.91	1.74
Myocardial infarction	Cardiovascular	70		28.34	24.62	32.07		21.36	18.82	23.9		6.51	5.58	7.43		10.24	9.82	10.66		11.66	10.03	13.3		17.08	16	18.17		8.86	0.57	17.16		60.23	48.9	71.56		44.3	40.2	48.41		23.72	20.14	27.3		19.63	13.3	25.96		13.21	12.34
Myocardial infarction	Cardiovascular	80		109.11	104.75	113.46		43.25	43.18	43.32		9.95	9.74	10.15		35.76	35.58	35.94		43.13	41.91	44.36		56.14	53.64	58.64		37.97	36.27	39.68		121.95	112.6	131.29		103.1	98.73	107.47		93.9	79.64	108.16		45.8	40.59	51.01		43.69	41.39
Nonrheumatic aortic valve disorders	Cardiovascular	40		0	0	0		0	0	0		0.06	0	0.13		0.06	0.06	0.06		0	0	0		0	0	0		0	0	0		0.49	0.41	0.57		0	0	0		0.14	0.02	0.26		0	0	0		0	0
Nonrheumatic aortic valve disorders	Cardiovascular	50		0.06	0	0.12		0	0	0		0.06	0	0.13		0.12	0.11	0.13		0.31	0.26	0.35		0.01	0	0.03		0	0	0		1.27	0.98	1.57		0.08	0.06	0.09		0.14	0.02	0.26		0	0	0		0	0
Nonrheumatic aortic valve disorders	Cardiovascular	60		0.14	0.06	0.21		0	0	0		0.35	0	0.7		0.26	0.25	0.27		0.62	0.43	0.81		0.17	0.09	0.26		0	0	0		4.04	2.6	5.47		0.18	0.17	0.18		0.23	0.11	0.35		0.67	0.66	0.67		0.02	0
Nonrheumatic aortic valve disorders	Cardiovascular	70		2.45	1.71	3.2		2.3	0.88	3.73		0.68	0.06	1.29		1.45	1.43	1.48		1.32	0.83	1.8		1.02	0.8	1.23		0.85	0.14	1.57		8.34	7.15	9.52		1.62	1.49	1.75		1.58	1.58	1.59		2.23	2.16	2.31		1.26	0.38
Nonrheumatic aortic valve disorders	Cardiovascular	80		8.19	7.58	8.8		4.55	0.96	8.15		0.86	0.06	1.66		5.54	5.46	5.63		4.3	1.92	6.68		5.27	5.02	5.52		2.15	1.9	2.4		12.21	11.92	12.5		8.23	6.7	9.77		8.38	6.46	10.3		7.86	2.94	12.78		3.71	2.41
Nonrheumatic mitral valve disorders	Cardiovascular	40		0	0	0		0	0	0		0	0	0		0	0	0		0	0	0		0	0	0		0	0	0		0.08	0	0.16		0	0	0		0.17	0	0.35		0	0	0		0.01	0.01
Nonrheumatic mitral valve disorders	Cardiovascular	50		0.02	0.02	0.02		0	0	0		0	0	0		0.06	0.05	0.08		0.44	0	0.88		0.01	0.01	0.01		0.27	0	0.54		1.08	0.66	1.49		0	0	0		0.26	0.07	0.46		0	0	0		0.01	0.01
Nonrheumatic mitral valve disorders	Cardiovascular	60		0.08	0.07	0.09		0	0	0		0.07	0.07	0.07		0.31	0.3	0.31		0.62	0.27	0.97		0.06	0.05	0.07		0.27	0	0.54		3.11	1.74	4.48		0.11	0.06	0.16		2.47	0.25	4.68		0.1	0	0.19		0.04	0.04
Nonrheumatic mitral valve disorders	Cardiovascular	70		0.54	0.4	0.69		0.87	0.41	1.33		0.33	0.07	0.59		1.42	1.1	1.75		1.79	0.81	2.77		0.63	0.55	0.72		0.41	0	0.83		4.36	2.66	6.07		1.43	1.41	1.46		3.9	1.33	6.47		1.48	1.1	1.87		0.34	0.29
Nonrheumatic mitral valve disorders	Cardiovascular	80		2.39	2.1	2.68		2.69	2.66	2.72		0.61	0.17	1.06		4.24	3.47	5.02		3.37	1.88	4.86		3.06	3.01	3.11		1.69	0.3	3.09		7.44	4.36	10.53		4.76	4.62	4.9		10.86	6.36	15.35		2.85	2.36	3.34		1.3	1.26
Other cardiomyopathy	Cardiovascular	40		0	0	0		1.22	0	2.43		0.06	0	0.13		0	0	0		0.72	0.16	1.27		0	0	0		0.4	0	0.81		0.6	0.35	0.85		0	0	0		0.3	0.21	0.39		0	0	0		0	0
Other cardiomyopathy	Cardiovascular	50		0.12	0.01	0.24		1.55	0.35	2.75		0.85	0.39	1.31		0.44	0.43	0.44		1.84	0.8	2.88		0.08	0.05	0.11		0.4	0	0.81		1.85	1.6	2.1		0.79	0.73	0.85		1.15	0.58	1.71		0.85	0.47	1.23		0.01	0
Other cardiomyopathy	Cardiovascular	60		1.94	1.78	2.1		6.27	3.73	8.81		3.58	1.6	5.56		2.59	2.46	2.72		5.8	4.77	6.83		2.14	1.71	2.58		0.95	0.54	1.35		12.15	8.77	15.54		7.74	6.16	9.32		6.2	2.47	9.93		4.48	1.62	7.33		1.43	1.32
Other cardiomyopathy	Cardiovascular	70		22.5	20.98	24.01		24.95	15.35	34.55		6.18	3.34	9.01		9.45	8.85	10.05		11.26	8.22	14.29		14.83	13.82	15.84		7.99	6.74	9.25		57.26	35.23	79.29		35.26	30.64	39.89		22.54	18.54	26.53		19.63	10.87	28.38		11.33	11
Other cardiomyopathy	Cardiovascular	80		92.91	91.08	94.75		43.72	30.79	56.66		8.88	6.44	11.31		29.55	28.36	30.74		33.49	31.97	35.02		46.74	45.94	47.54		32.8	26.62	38.98		106.72	70.4	143.04		86.39	85.33	87.45		86.95	84.43	89.47		47.26	34.05	60.46		37.54	37.28
Pericardial effusion noninflammatory	Cardiovascular	40		0	0	0		0.58	0.29	0.88		0	0	0		0.05	0.02	0.08		0.12	0.12	0.12		0	0	0		0	0	0		1.6	0.74	2.45		0	0	0		0.07	0	0.14		0.09	0.09	0.09		0.01	0
Pericardial effusion noninflammatory	Cardiovascular	50		0	0	0		0.58	0.29	0.88		0.07	0	0.13		0.19	0.17	0.21		0.6	0.33	0.88		0	0	0.01		0	0	0		1.88	1.31	2.45		0.09	0.05	0.14		0.16	0.02	0.3		0.19	0.09	0.28		0.09	0.09
Pericardial effusion noninflammatory	Cardiovascular	60		0	0	0		1.39	1.33	1.45		0.07	0	0.13		0.52	0.41	0.62		0.84	0.63	1.05		0.08	0.03	0.12		0.14	0.13	0.14		2.79	1.91	3.68		0.22	0.08	0.37		0.42	0.13	0.71		0.19	0.09	0.28		0.44	0.32
Pericardial effusion noninflammatory	Cardiovascular	70		0.15	0.13	0.17		2.22	1.39	3.04		0.14	0.14	0.14		1	0.93	1.06		1.09	1.06	1.11		0.26	0.21	0.3		0.14	0.13	0.14		4.35	2.58	6.11		0.7	0.59	0.81		0.81	0.48	1.15		0.59	0.2	0.98		1.11	0.87
Pericardial effusion noninflammatory	Cardiovascular	80		0.43	0.3	0.56		2.78	2.48	3.07		0.14	0.14	0.14		1.51	1.4	1.63		2.01	1.74	2.28		0.67	0.63	0.71		0.14	0.13	0.14		4.89	2.83	6.95		1.25	1.06	1.44		2.74	2.46	3.02		0.59	0.2	0.98		2.09	1.92
Peripheral arterial disease	Cardiovascular	40		0	0	0		0.29	0.29	0.29		0	0	0		0.01	0	0.02		0.29	0.2	0.37		0	0	0		0	0	0		1.02	0.08	1.96		0	0	0		0.02	0	0.03		0	0	0		0	0
Peripheral arterial disease	Cardiovascular	50		0.17	0	0.33		0.29	0.29	0.29		0	0	0		0.13	0.11	0.15		2.38	2.04	2.73		0.04	0.01	0.07		0	0	0		1.8	0.17	3.42		0.03	0	0.06		0.25	0.12	0.37		0.09	0	0.19		0.07	0.01
Peripheral arterial disease	Cardiovascular	60		0.84	0.54	1.15		3.97	0.29	7.65		0.49	0.14	0.83		0.61	0.56	0.66		7.5	5.9	9.1		0.49	0.41	0.57		0	0	0		5.92	3.18	8.67		1.73	1.55	1.9		1.55	1.22	1.88		2.67	2.48	2.85		0.86	0.73
Peripheral arterial disease	Cardiovascular	70		6.59	5.59	7.6		7.58	3.77	11.39		0.74	0.32	1.17		2.98	2.91	3.05		10.93	8.67	13.2		4.09	3.91	4.27		1.52	1.11	1.94		11.8	6.79	16.81		6.13	5.75	6.51		8.23	5.97	10.5		4.59	4.45	4.73		7.88	7.09
Peripheral arterial disease	Cardiovascular	80		24.51	23.43	25.59		24.1	23.55	24.64		1.6	1.54	1.65		9.24	8.99	9.48		23.57	12.37	34.78		12.45	12.32	12.58		6.61	4.61	8.61		31.88	27.13	36.62		18.82	16.43	21.21		20.53	13.31	27.75		9.34	7.51	11.16		19.93	18.04
Primary pulmonary hypertension	Cardiovascular	40		0	0	0		0	0	0		0	0	0		0	0	0		0	0	0		0	0	0		0	0	0		0	0	0		0	0	0		0	0	0		0	0	0		0	0
Primary pulmonary hypertension	Cardiovascular	50		0	0	0		0	0	0		0	0	0		0.02	0.01	0.03		0	0	0		0	0	0		0	0	0		0	0	0		0	0	0		0.32	0	0.64		0	0	0		0.01	0.01
Primary pulmonary hypertension	Cardiovascular	60		0.02	0.02	0.02		0	0	0		0.14	0.07	0.2		0.14	0.09	0.19		0.16	0	0.32		0.01	0	0.01		0	0	0		0	0	0		0.08	0.05	0.12		0.36	0.05	0.66		0	0	0		0.05	0.02
Primary pulmonary hypertension	Cardiovascular	70		0.36	0.07	0.65		0	0	0		0.14	0.07	0.2		0.58	0.51	0.66		0.33	0.17	0.48		0.21	0.19	0.23		0.14	0.14	0.14		0.91	0.35	1.47		0.44	0.22	0.67		0.59	0.25	0.94		0.3	0.1	0.51		0.48	0.43
Primary pulmonary hypertension	Cardiovascular	80		1.31	0.84	1.78		0	0	0		0.94	0.51	1.36		1.95	1.62	2.28		2.5	0.82	4.18		1.02	0.99	1.04		0.47	0.46	0.48		6.94	4.2	9.68		2	1.71	2.3		2.62	2.36	2.88		0.54	0.22	0.85		1.54	1.22
Raynaud's syndrome	Cardiovascular	40		0.01	0.01	0.01		0	0	0		0	0	0		0.01	0	0.03		0.29	0.04	0.53		0.01	0	0.01		0	0	0		3.6	3.28	3.92		0.03	0.02	0.05		0	0	0		0	0	0		0	0
Raynaud's syndrome	Cardiovascular	50		0.18	0.01	0.34		0	0	0		0	0	0		0.13	0.09	0.17		2.25	1.15	3.36		0.03	0.02	0.04		0	0	0		4.69	4.37	5.01		0.03	0.02	0.05		0.21	0.2	0.23		0	0	0		0.19	0.01
Raynaud's syndrome	Cardiovascular	60		0.5	0.2	0.8		1.87	0	3.74		0.21	0.13	0.28		0.55	0.48	0.62		6.14	6.06	6.22		0.29	0.28	0.31		0.54	0.54	0.54		9.96	8.25	11.67		0.87	0.5	1.24		0.87	0.72	1.02		1.34	0.38	2.29		1.09	0.39
Raynaud's syndrome	Cardiovascular	70		3.2	2.57	3.83		2.71	0.44	4.98		0.39	0.38	0.41		2.06	1.8	2.32		7.99	6.91	9.08		2.35	2.35	2.35		0.96	0.54	1.39		13.34	12.29	14.38		2.9	2.71	3.09		5.82	4.72	6.93		2.04	0.99	3.09		4.47	4.24
Raynaud's syndrome	Cardiovascular	80		12.5	11.41	13.59		6.03	4.61	7.45		0.86	0.86	0.87		4.85	4.51	5.19		10.84	10.53	11.15		6.09	5.55	6.63		4.99	1.63	8.35		24.65	22.33	26.97		9.31	7.86	10.76		13.91	12.89	14.93		5.92	4.01	7.82		11.32	11.15
Right bundle branch block	Cardiovascular	40		0	0	0		0	0	0		2.31	0	4.63		0	0	0.01		0.12	0.04	0.2		0	0	0		0	0	0		0.09	0	0.17		0	0	0		0.02	0	0.04		0.47	0.47	0.47		0	0
Right bundle branch block	Cardiovascular	50		0.01	0	0.02		0	0	0		2.45	0.07	4.83		0.03	0.01	0.04		0.2	0.12	0.28		0.01	0	0.01		0	0	0		0.09	0	0.17		0	0	0		0.07	0.04	0.11		0.57	0.57	0.57		0.01	0.01
Right bundle branch block	Cardiovascular	60		0.09	0.03	0.16		0	0	0		2.95	0.14	5.76		0.2	0.14	0.25		0.94	0.47	1.42		0.13	0.05	0.22		0.14	0	0.27		0.56	0.32	0.79		0.14	0.11	0.18		0.2	0.18	0.22		0.66	0.66	0.66		0.04	0.01
Right bundle branch block	Cardiovascular	70		0.72	0.26	1.17		0	0	0		3.2	0.39	6.01		0.54	0.46	0.61		1.27	0.84	1.69		0.73	0.53	0.92		0.7	0.14	1.25		1.48	1	1.96		1.07	0.95	1.2		0.85	0.76	0.95		1.79	1.25	2.32		0.51	0.47
Right bundle branch block	Cardiovascular	80		2.53	2.1	2.96		0	0	0		3.4	0.66	6.13		1.38	1.29	1.47		1.52	0.99	2.06		2.12	1.88	2.35		2.48	2.02	2.94		3.15	1.69	4.61		3.79	3.4	4.18		5.16	2.38	7.95		2.71	1.96	3.46		1.78	1.46
Secondary pulmonary hypertension	Cardiovascular	40		0	0	0		0	0	0		0	0	0		0	0	0		0	0	0		0	0	0		0	0	0		0	0	0		0	0	0		0	0	0		0	0	0		0	0
Secondary pulmonary hypertension	Cardiovascular	50		0	0	0		0	0	0		0	0	0		0.02	0.02	0.02		0	0	0		0	0	0		0	0	0		0	0	0		0	0	0		0.32	0.32	0.32		0	0	0		0.01	0.01
Secondary pulmonary hypertension	Cardiovascular	60		0	0	0		0	0	0		0.07	0	0.14		0.12	0.1	0.13		0.16	0.05	0.27		0.01	0.01	0.02		0	0	0		0	0	0		0.1	0.08	0.12		0.36	0.34	0.38		0	0	0		0.05	0.01
Secondary pulmonary hypertension	Cardiovascular	70		0.36	0.19	0.53		0	0	0		0.07	0	0.14		0.5	0.5	0.51		0.33	0.1	0.55		0.18	0.15	0.2		0.14	0	0.28		0.99	0.57	1.42		0.38	0.37	0.39		0.58	0.57	0.58		0.3	0.1	0.51		0.43	0.37
Secondary pulmonary hypertension	Cardiovascular	80		1.29	1.02	1.55		0	0	0		0.51	0.21	0.81		1.73	1.34	2.12		2.34	0.57	4.11		0.87	0.8	0.94		0.18	0.14	0.22		6.67	3.11	10.24		1.77	1.76	1.78		2.29	2.2	2.37		0.54	0.33	0.75		1.4	1.13
Sick sinus syndrome	Cardiovascular	40		0	0	0		0	0	0		0	0	0		0.04	0	0.08		0.28	0.12	0.43		0	0	0		0	0	0		0.09	0	0.17		0	0	0		0	0	0		0	0	0		0	0
Sick sinus syndrome	Cardiovascular	50		0	0	0		0	0	0		0.07	0.07	0.07		0.06	0.02	0.11		0.28	0.12	0.43		0	0	0		0	0	0		0.19	0.1	0.28		0	0	0		0.02	0	0.04		0	0	0		0.01	0
Sick sinus syndrome	Cardiovascular	60		0.01	0	0.02		0	0	0		0.07	0.07	0.07		0.29	0.25	0.33		0.57	0.31	0.84		0.03	0.03	0.04		0.14	0	0.27		0.19	0.1	0.28		0.1	0	0.2		0.11	0.05	0.16		0.1	0	0.19		0.19	0.05
Sick sinus syndrome	Cardiovascular	70		0.12	0.1	0.14		0	0	0		0.31	0.21	0.4		0.6	0.58	0.62		0.75	0.51	0.99		0.27	0.27	0.27		0.14	0	0.27		0.84	0.61	1.08		0.77	0.52	1.02		1.58	0.8	2.36		0.1	0	0.19		0.39	0.24
Sick sinus syndrome	Cardiovascular	80		1.14	1.09	1.2		0.52	0	1.05		0.31	0.21	0.4		1.49	1.46	1.52		0.86	0.74	0.98		0.9	0.83	0.98		0.48	0	0.96		1.58	1.5	1.67		2.25	2.06	2.44		2.42	1.68	3.15		0.33	0.11	0.55		0.73	0.62
Stable angina	Cardiovascular	40		0	0	0		0	0	0		0	0	0		0.01	0	0.01		0	0	0		0	0	0		0	0	0		0	0	0		0	0	0		0	0	0		0	0	0		0	0
Stable angina	Cardiovascular	50		0.09	0.08	0.1		0.33	0	0.65		0.53	0.13	0.93		0.11	0.08	0.15		0.49	0.35	0.62		0.09	0.03	0.14		0	0	0		0.82	0.32	1.31		0.35	0.16	0.54		0.04	0	0.07		0.28	0.28	0.28		0.02	0.02
Stable angina	Cardiovascular	60		1.91	1.56	2.26		4.36	2.11	6.6		2.99	1.22	4.76		1.34	1.23	1.45		2.86	2.3	3.43		1.43	1.3	1.56		0.41	0	0.81		9.22	5.02	13.41		3.41	3.07	3.74		2.55	2.37	2.74		3.24	2.19	4.29		1.14	1.14
Stable angina	Cardiovascular	70		14.68	13.58	15.78		50.15	11.11	89.19		4.66	3.06	6.25		8.24	7.82	8.66		7.19	7.01	7.38		9.54	8.99	10.09		2.95	1.53	4.38		36.17	23.44	48.9		14.76	12.84	16.67		18.96	10.99	26.93		11.08	5.38	16.77		7.89	7.72
Stable angina	Cardiovascular	80		54.56	53.09	56.04		70.86	37.2	104.52		6.02	4.56	7.49		27.33	25.59	29.08		20.3	17.25	23.34		35.88	35.06	36.69		19.15	13.75	24.55		64.72	53.15	76.29		43.37	41.9	44.84		57.41	50.55	64.26		24.24	18.72	29.76		24.8	24.63
Stroke NOS	Cardiovascular	40		0	0	0		0.61	0.61	0.62		0	0	0		0.01	0	0.02		0.17	0.12	0.21		0	0	0		0	0	0		0.08	0	0.16		0	0	0		0.66	0	1.33		0	0	0		0	0
Stroke NOS	Cardiovascular	50		0.02	0.01	0.03		0.95	0.61	1.3		1.25	0.99	1.51		0.15	0.13	0.16		1.26	0.43	2.09		0.02	0.01	0.03		0	0	0		0.47	0.19	0.76		0.19	0.05	0.33		0.72	0.02	1.41		0	0	0		0.05	0.03
Stroke NOS	Cardiovascular	60		0.43	0.24	0.61		1.67	1.34	2.01		4.87	4.2	5.53		1.07	0.92	1.21		4.54	3.47	5.61		0.57	0.42	0.72		1.9	0	3.8		3.25	1.36	5.15		0.84	0.4	1.27		1.5	0.6	2.4		0.95	0.76	1.13		0.35	0.31
Stroke NOS	Cardiovascular	70		3.81	3.49	4.14		2.33	1.66	3.01		10.56	6.89	14.24		4.39	4.35	4.43		7.53	6.2	8.87		3.1	2.65	3.56		3.86	1.69	6.02		9.81	9.33	10.28		7.22	6.12	8.32		5.08	4.12	6.04		4.35	3.74	4.96		2.58	2.3
Stroke NOS	Cardiovascular	80		14.88	12.27	17.49		7.29	4.41	10.16		12.39	9.39	15.39		14.01	13.14	14.87		13.91	10.69	17.13		11.01	10.01	12		8.46	5.08	11.84		20.36	17.21	23.5		18.64	14.88	22.41		13.79	13.42	14.16		7.36	6.97	7.76		8.41	7.49
Supraventricular tachycardia	Cardiovascular	40		0	0	0		0	0	0		0.12	0.06	0.19		0.01	0.01	0.01		0.08	0	0.16		0.01	0.01	0.02		0	0	0		0.09	0.09	0.09		0.02	0.02	0.02		0.18	0.05	0.3		0	0	0		0	0
Supraventricular tachycardia	Cardiovascular	50		0	0	0		0.32	0.32	0.33		0.19	0.06	0.32		0.13	0.1	0.16		0.81	0.34	1.29		0.03	0.03	0.04		0	0	0		0.18	0.18	0.19		0.08	0.03	0.13		0.19	0.07	0.32		0.19	0	0.38		0.01	0
Supraventricular tachycardia	Cardiovascular	60		0.09	0.05	0.14		1.11	0.98	1.24		0.61	0.41	0.81		0.77	0.63	0.91		1.3	0.85	1.74		0.34	0.26	0.42		0	0	0		0.56	0.3	0.82		0.39	0.18	0.6		0.65	0.25	1.04		0.19	0	0.38		0.27	0.22
Supraventricular tachycardia	Cardiovascular	70		0.93	0.53	1.33		1.56	1.54	1.57		1.59	0.82	2.37		2.02	1.67	2.37		2.01	1.14	2.88		0.92	0.61	1.24		4.86	0.28	9.44		1.52	0.59	2.46		2.08	1.41	2.76		2.28	1.49	3.06		0.77	0.49	1.06		1.1	0.82
Supraventricular tachycardia	Cardiovascular	80		2.95	2.5	3.4		1.56	1.54	1.57		1.59	0.82	2.37		3.87	3.26	4.47		2.27	1.54	3		2.3	2.01	2.59		5.01	0.43	9.58		13.05	7.56	18.53		4.04	3.2	4.88		7.65	6.14	9.16		1.19	1.12	1.25		2.33	2.13
Transient ischaemic attack	Cardiovascular	40		0	0	0		0	0	0		0.39	0.13	0.64		0	0	0		0	0	0		0	0	0		0	0	0		0.09	0	0.18		0	0	0		0	0	0		0	0	0		0	0
Transient ischaemic attack	Cardiovascular	50		0.04	0.03	0.05		1.02	0	2.03		1.24	0.92	1.57		0.12	0.08	0.15		0.18	0.17	0.18		0.03	0.01	0.04		0	0	0		0.38	0.19	0.58		0.03	0	0.06		0.05	0	0.11		0.09	0	0.19		0.01	0.01
Transient ischaemic attack	Cardiovascular	60		0.44	0.4	0.48		1.36	0	2.72		2.6	2.24	2.96		1.2	1.08	1.32		2.21	1.63	2.8		0.24	0.18	0.3		0.95	0.68	1.22		1.58	0.56	2.59		2.11	0.98	3.25		0.53	0.48	0.58		0.38	0.28	0.48		0.56	0.33
Transient ischaemic attack	Cardiovascular	70		4.64	3.63	5.66		7.28	4.97	9.58		8.01	7.99	8.04		5.67	5.52	5.83		6.91	4.5	9.32		3.02	2.84	3.2		3.22	2.11	4.33		7.1	4.77	9.43		6.64	6.61	6.68		3.35	3.32	3.39		2.01	1.49	2.52		2.88	2.55
Transient ischaemic attack	Cardiovascular	80		18.2	18.14	18.27		14.55	9.3	19.79		10.07	9.55	10.58		17.42	17.39	17.45		15.17	9.9	20.43		14.68	14.26	15.09		7.67	4.32	11.01		33.89	29.85	37.94		17.16	16.73	17.59		12.88	12.68	13.09		4.05	3.48	4.62		9.18	8.64
Trifascicular block	Cardiovascular	40		0	0	0		0	0	0		0	0	0		0	0	0.01		0.12	0.04	0.2		0	0	0		0	0	0		0	0	0		0	0	0		0.02	0	0.04		0.47	0	0.94		0	0
Trifascicular block	Cardiovascular	50		0	0	0		0	0	0		0.13	0	0.27		0.03	0.02	0.03		0.2	0.12	0.28		0	0	0		0	0	0		0	0	0		0	0	0		0.05	0	0.11		0.47	0	0.94		0.01	0
Trifascicular block	Cardiovascular	60		0.05	0.04	0.06		0	0	0		0.57	0.14	1		0.18	0.13	0.24		0.88	0.45	1.32		0.12	0.08	0.16		0.14	0	0.27		0.23	0	0.46		0.08	0.05	0.11		0.16	0.07	0.25		0.57	0.19	0.94		0.04	0
Trifascicular block	Cardiovascular	70		0.61	0.36	0.86		0	0	0		1.05	0.22	1.88		0.46	0.38	0.55		1.21	0.45	1.96		0.66	0.36	0.96		0.7	0.14	1.25		1.03	0.33	1.72		0.85	0.72	0.97		0.68	0.41	0.95		1.69	1.4	1.99		0.46	0.29
Trifascicular block	Cardiovascular	80		2.17	1.79	2.56		0	0	0		1.14	0.33	1.95		1.2	1.08	1.31		1.46	0.72	2.21		1.78	1.56	2.01		2.48	0.47	4.5		2.57	1.62	3.51		3.16	3.14	3.19		4.85	2.31	7.38		2.51	1.69	3.33		1.63	1.33
Unstable angina	Cardiovascular	40		0	0	0		0	0	0		0	0	0		0.01	0	0.01		0	0	0		0	0	0		0	0	0		0	0	0		0	0	0		0	0	0		0	0	0		0	0
Unstable angina	Cardiovascular	50		0.08	0.08	0.08		0.32	0	0.65		0.4	0.07	0.73		0.06	0.05	0.08		0.41	0.36	0.45		0.07	0.03	0.1		0	0	0		0.52	0.3	0.73		0.39	0.21	0.58		0.02	0	0.04		0.19	0.19	0.19		0.02	0
Unstable angina	Cardiovascular	60		1.22	1.18	1.26		0.67	0	1.34		2.36	1.73	3		0.95	0.91	0.98		1.46	1.44	1.49		1.01	0.92	1.09		0.14	0.14	0.14		4.82	3.86	5.78		2.48	2.21	2.75		2.63	1.66	3.6		2.29	1.54	3.04		0.96	0.94
Unstable angina	Cardiovascular	70		9.67	8.86	10.47		26.89	4.88	48.9		4.11	2.9	5.31		4.6	4.56	4.65		3.51	2.92	4.09		6.34	6.32	6.36		1.54	1.1	1.99		20.59	19.33	21.84		10.74	10.25	11.23		12.63	8.6	16.66		8.31	5.49	11.13		6.13	5.72
Unstable angina	Cardiovascular	80		35.2	34.49	35.9		31.77	11.41	52.12		5.45	3.3	7.6		15.12	13.97	16.28		11.8	10.24	13.37		20.41	20.14	20.68		12.31	5.91	18.7		34.73	27.69	41.78		30.9	29.66	32.15		38.95	31.55	46.36		19.33	18.22	20.44		17.29	16.33
Venous thromboembolic disease	Cardiovascular	40		0.02	0.01	0.03		2.52	0.93	4.12		2.09	1.9	2.27		0.07	0.05	0.1		3.09	2.56	3.61		0.02	0.01	0.02		0	0	0		1.18	0.67	1.69		0.14	0.02	0.27		0.17	0.09	0.26		0.19	0.09	0.28		0.01	0
Venous thromboembolic disease	Cardiovascular	50		0.18	0.15	0.21		3.19	1.57	4.81		4.4	3.27	5.53		0.52	0.38	0.65		9.15	7.72	10.57		0.16	0.16	0.16		1.21	0	2.42		1.93	1.74	2.11		0.49	0.33	0.65		0.32	0.18	0.46		0.95	0.75	1.14		0.21	0.13
Venous thromboembolic disease	Cardiovascular	60		0.97	0.74	1.2		5.15	3.76	6.54		9.17	9.02	9.32		2.13	1.92	2.34		13.19	10.03	16.36		1.63	1.62	1.65		3.51	2.17	4.86		3.71	2.93	4.5		3.07	2.27	3.87		0.96	0.78	1.14		6.78	2.67	10.88		1.21	0.96
Venous thromboembolic disease	Cardiovascular	70		5.29	5.01	5.56		9.99	5.24	14.73		18.22	17.38	19.06		7.01	6.36	7.67		17.97	13.2	22.74		6.08	5.94	6.22		5.75	4.66	6.84		9.83	8.72	10.94		8.33	7.68	8.98		6.12	5.28	6.96		14.74	9.56	19.91		5.23	4.2
Venous thromboembolic disease	Cardiovascular	80		16.74	16.04	17.44		12.19	6.89	17.5		21.62	20.88	22.36		17.46	16.22	18.69		28.31	21.56	35.06		14.81	13.66	15.96		13.33	11.92	14.75		20.06	16.37	23.74		19.45	17.27	21.63		16.08	13.29	18.87		22.32	16.66	27.97		12.49	9.95
Ventricular tachycardia	Cardiovascular	40		0	0	0		0	0	0		0.12	0	0.25		0.02	0.01	0.02		0.16	0.08	0.24		0.01	0	0.03		0	0	0		0.09	0.09	0.09		0.02	0	0.03		0.21	0.18	0.25		0	0	0		0	0
Ventricular tachycardia	Cardiovascular	50		0	0	0		0.32	0	0.65		0.19	0.07	0.32		0.13	0.11	0.16		0.89	0.81	0.96		0.03	0.02	0.04		0	0	0		0.18	0.09	0.28		0.08	0.03	0.13		0.23	0.23	0.23		0.19	0	0.38		0.01	0.01
Ventricular tachycardia	Cardiovascular	60		0.18	0.03	0.32		1.11	0	2.22		0.61	0.54	0.69		0.79	0.77	0.81		1.18	1.1	1.27		0.33	0.14	0.53		0	0	0		0.56	0.51	0.61		0.39	0.26	0.52		0.7	0.32	1.09		0.19	0	0.38		0.22	0.21
Ventricular tachycardia	Cardiovascular	70		0.97	0.79	1.15		1.54	0.44	2.65		1.59	0.61	2.57		2	1.9	2.1		2.03	1.88	2.18		1.01	0.78	1.25		0.57	0.28	0.85		1.47	1.29	1.64		2.18	1.73	2.64		2.29	1.29	3.29		0.77	0.2	1.35		0.96	0.92
Ventricular tachycardia	Cardiovascular	80		3.43	3.28	3.58		1.54	0.44	2.65		1.59	0.61	2.57		3.84	3.37	4.32		2.56	2.13	2.99		2.38	2.28	2.48		0.71	0.58	0.85		11.51	2.91	20.11		4.4	3.98	4.82		7.7	7.08	8.31		1.12	0.31	1.93		2.14	1.92
Diabetes	Endocrine	40		0.01	0	0.02		14.03	5	23.06		3.57	3.14	4.01		0.16	0.08	0.25		4.27	3.58	4.96		0.12	0.11	0.12		0	0	0		17.54	11.24	23.83		0.31	0.24	0.39		5.11	2.99	7.22		0	0	0		0.12	0.04
Diabetes	Endocrine	50		2.84	2.38	3.3		32.02	14.16	49.88		14.64	11.44	17.85		4.43	4.04	4.83		36.25	24.19	48.31		1.16	0.73	1.59		3.9	0.94	6.87		57.18	26.29	88.08		5.63	3.87	7.39		10.64	5.35	15.92		6.9	3.95	9.84		0.85	0.76
Diabetes	Endocrine	60		14.27	13.69	14.85		62.97	47.99	77.94		35.97	34.78	37.15		28.64	27.68	29.59		74.78	70.63	78.94		13.33	12.73	13.93		20.57	13.12	28.02		121.45	70.13	172.78		46.52	45.12	47.92		42.1	37.55	46.65		33.74	29.3	38.19		6.18	5.27
Diabetes	Endocrine	70		91.43	86.52	96.34		122.27	76.03	168.51		59.68	57.33	62.03		106.1	103.9	108.3		138.54	135.43	141.66		80.34	74.74	85.94		89.74	56.15	123.33		334.67	239.19	430.14		155.13	151.22	159.05		115.72	107.68	123.75		146.31	142.67	149.95		40.37	39.28
Diabetes	Endocrine	80		280.93	271.2	290.67		246.68	162.41	330.95		72.22	64.04	80.4		251.43	245.64	257.21		223	212.65	233.35		239.9	232.27	247.53		192.7	145.58	239.81		569.82	436.34	703.29		335.85	306.17	365.53		279.38	266.91	291.84		277.38	272.24	282.52		110.57	107.96
Diabetic neurological complications	Endocrine	40		0	0	0		1.21	0.3	2.12		2.08	0.94	3.21		0.02	0.01	0.04		1.31	1.14	1.48		0.05	0.04	0.07		0	0	0		9.4	4.33	14.47		0.22	0.17	0.27		3.41	2.63	4.19		0	0	0		0.05	0
Diabetic neurological complications	Endocrine	50		0.93	0.82	1.05		6.17	1.97	10.37		6.21	5.37	7.04		1.4	1.32	1.48		5.47	4.3	6.64		0.62	0.55	0.68		3.36	2.83	3.9		12.82	9.22	16.42		1.18	0.91	1.45		4.94	4.67	5.2		4.06	2.92	5.2		0.52	0.3
Diabetic neurological complications	Endocrine	60		4.82	3.73	5.92		11.34	7.77	14.9		15.62	12.3	18.94		7.2	6.24	8.17		14.41	11.48	17.35		6.05	5.38	6.71		12.99	12.15	13.83		23.94	22.14	25.75		18.74	12.57	24.91		20.92	20.28	21.56		16.72	14.63	18.81		2.96	2.68
Diabetic neurological complications	Endocrine	70		34.54	30.15	38.93		41.85	39.67	44.03		29.43	19.8	39.05		24.76	22.58	26.93		24.01	22.47	25.54		30.85	26.89	34.82		50.4	41.9	58.89		125.74	124.65	126.84		62.34	47.43	77.25		55.61	54.29	56.94		76.89	75.15	78.64		17.06	16.83
Diabetic neurological complications	Endocrine	80		116.23	115.02	117.44		67.64	63.73	71.54		36.88	28.26	45.49		67	65.85	68.16		48.27	43.2	53.35		83.95	82.89	85.01		87.59	79.26	95.92		215.8	202.58	229.03		127.66	112.54	142.78		135.29	127.57	143.02		148.23	147.37	149.1		46.66	43.36
Diabetic ophthalmic complications	Endocrine	40		0	0	0		1.21	0.3	2.12		2.2	0.38	4.02		0.03	0.02	0.04		1.55	0.33	2.77		0.05	0.02	0.09		0	0	0		10.7	7.05	14.34		0.22	0.19	0.25		3.48	3.36	3.6		0	0	0		0.07	0.02
Diabetic ophthalmic complications	Endocrine	50		1.03	0.9	1.15		5.16	2.03	8.29		6.6	4.92	8.28		1.55	1.41	1.68		6.05	4.97	7.13		0.66	0.53	0.79		3.36	2.02	4.71		13.11	11.93	14.29		1.43	1.04	1.83		5.17	4.76	5.57		4.06	3.89	4.24		0.58	0.28
Diabetic ophthalmic complications	Endocrine	60		4.95	4.52	5.37		11.72	7.78	15.66		16.37	13.96	18.79		8.32	7.9	8.74		18.51	17.32	19.7		6.71	6.44	6.98		11.76	9.52	14		28.09	24.56	31.61		20.15	15.32	24.99		22.41	17.8	27.03		15.33	12.25	18.41		3.17	2.3
Diabetic ophthalmic complications	Endocrine	70		36.6	34.53	38.67		44.27	17.81	70.73		30.51	23.62	37.4		29.81	29.62	30		30.98	29.78	32.18		34.26	32.44	36.07		42.17	28.25	56.1		132.97	99.33	166.61		65.54	61.02	70.06		58.38	49.3	67.47		73.39	62.38	84.41		18.52	17.11
Diabetic ophthalmic complications	Endocrine	80		126.51	123.28	129.74		69.81	42.92	96.69		38.19	27.09	49.28		83.91	81.21	86.62		60.68	58.17	63.18		95.56	94.7	96.42		85.88	70.38	101.37		210.77	168.62	252.93		144.56	142.07	147.05		142.8	137.47	148.13		159.15	147.93	170.37		51.55	47.1
Hyperparathyroidism	Endocrine	40		0	0	0		0	0	0		0.06	0	0.12		0.02	0.01	0.02		0.57	0	1.14		0	0	0		0	0	0		0	0	0		0	0	0		0	0	0		0	0	0		0	0
Hyperparathyroidism	Endocrine	50		0	0	0		0	0	0		0.06	0	0.12		0.09	0.08	0.1		0.61	0	1.23		0.01	0	0.03		0	0	0		0.31	0.31	0.31		0.27	0.02	0.52		0.02	0	0.04		0	0	0		0	0
Hyperparathyroidism	Endocrine	60		0.02	0	0.04		0	0	0		0.06	0	0.12		0.66	0.54	0.78		0.88	0.49	1.28		0.12	0.11	0.13		0	0	0		0.42	0.42	0.42		2.25	1.31	3.2		0.09	0	0.18		0	0	0		0.17	0.09
Hyperparathyroidism	Endocrine	70		0.21	0.1	0.33		0	0	0		1.18	0.81	1.56		1.51	1.48	1.55		0.98	0.69	1.28		0.58	0.53	0.63		0	0	0		0.57	0.43	0.71		6.24	5.14	7.34		0.29	0.06	0.52		0.1	0	0.2		0.52	0.51
Hyperparathyroidism	Endocrine	80		1.36	1.17	1.54		0	0	0		1.28	0.9	1.65		3.28	3.11	3.45		2.88	2.76	2.99		1.47	1.39	1.54		1.8	0.15	3.45		0.8	0.79	0.81		8.53	7	10.06		0.79	0.54	1.03		0.56	0	1.12		0.89	0.74
Hypo or hyperthyroidism	Endocrine	40		0	0	0		1.83	0.61	3.05		3.07	0.56	5.58		0.33	0.29	0.36		5.17	3.72	6.61		0	0	0		0	0	0		21.55	13.67	29.44		0.02	0.02	0.02		0.58	0.1	1.06		0	0	0		0	0
Hypo or hyperthyroidism	Endocrine	50		0.53	0.47	0.59		10.39	3.49	17.28		18.79	8.73	28.85		3.89	3.31	4.46		17.33	14.97	19.69		0.25	0.23	0.26		0.81	0	1.62		35.6	23.63	47.57		6.03	1.14	10.93		4.04	3.24	4.84		0.66	0.09	1.23		1.22	0.09
Hypo or hyperthyroidism	Endocrine	60		1.87	1.81	1.94		38.75	14.75	62.76		28.86	15.44	42.28		17.9	17.61	18.19		39.79	39.25	40.34		2.67	2.58	2.76		2.56	0.95	4.18		56.01	41.75	70.27		14.76	8.63	20.88		10.5	10.26	10.75		2.55	1.7	3.4		3.63	2.2
Hypo or hyperthyroidism	Endocrine	70		7.14	7.12	7.16		81.39	60.74	102.03		34.73	19.56	49.9		51.02	48.41	53.63		73.71	63.07	84.35		13.41	13.23	13.59		10.54	5.54	15.54		95.37	78.6	112.13		33.59	27.85	39.33		27.87	23.96	31.77		16.74	16	17.47		12.39	9.98
Hypo or hyperthyroidism	Endocrine	80		26.4	25.62	27.17		114.58	93.1	136.06		39.29	25.89	52.69		98.67	95.1	102.25		116	83.38	148.61		35.18	33.76	36.61		43.41	25.38	61.44		133.79	117.16	150.41		66.31	60.2	72.42		73.23	52.88	93.59		28.72	28.4	29.03		26.76	23.75
Obesity	Endocrine	40		0.02	0	0.04		5.44	3.92	6.96		0.95	0.45	1.46		0.26	0.25	0.28		8.18	4.09	12.27		0.11	0.09	0.13		0	0	0		6.23	2.63	9.83		0.13	0.09	0.16		0.21	0.14	0.28		0	0	0		0.06	0.01
Obesity	Endocrine	50		0.23	0.18	0.28		10.74	7.7	13.78		2.72	1.69	3.76		1.88	1.69	2.06		20.9	13.19	28.62		0.5	0.32	0.68		0	0	0		9.85	7.03	12.68		5.78	5.71	5.85		0.9	0.74	1.06		0.28	0.09	0.47		0.14	0.06
Obesity	Endocrine	60		1.6	1.44	1.77		26.5	23.27	29.73		5.31	4.05	6.58		7.04	6.82	7.25		32.85	25.34	40.35		2.02	1.78	2.26		1.88	1.35	2.41		15.73	13.8	17.66		12.71	12.38	13.04		3.52	2.73	4.32		2.85	1.04	4.67		0.7	0.63
Obesity	Endocrine	70		6.99	5.96	8.01		35.31	26.46	44.15		8.6	5.47	11.74		17.28	17.16	17.4		43.67	33.87	53.46		7.21	6.56	7.86		5.17	3.74	6.61		22.35	21.15	23.55		23.7	22.39	25.01		8.21	5.62	10.8		13.15	11.13	15.16		4.09	4.02
Obesity	Endocrine	80		16.71	16.14	17.28		39.41	28.07	50.76		9.29	6.31	12.27		28.89	28.86	28.91		57.78	39.03	76.53		15.03	13.72	16.33		9.25	7.74	10.75		38.77	36.68	40.85		33.18	32.46	33.9		16.55	14.63	18.47		16.5	14.29	18.7		9.43	7.33
Alcoholic liver disease	Gastrointestinal	40		0	0	0		0.3	0	0.6		0	0	0		0.01	0	0.02		1.03	1	1.06		0.01	0	0.02		0	0	0		0.26	0	0.53		0	0	0		0.04	0.02	0.05		0	0	0		0	0
Alcoholic liver disease	Gastrointestinal	50		0.23	0.06	0.39		1.32	0.3	2.34		0	0	0		0.13	0.13	0.13		2.39	2.31	2.46		0.04	0.02	0.07		0	0	0		0.57	0.2	0.95		0.09	0.08	0.11		0.14	0.12	0.16		2.46	1.98	2.94		0.01	0.01
Alcoholic liver disease	Gastrointestinal	60		0.49	0.33	0.64		1.32	0.3	2.34		0.34	0.2	0.47		0.95	0.84	1.07		3.92	3.69	4.15		0.34	0.32	0.36		0.27	0	0.54		3.32	1.63	5.01		1.05	0.77	1.32		0.32	0.31	0.34		12.85	12.09	13.62		0.16	0.15
Alcoholic liver disease	Gastrointestinal	70		0.91	0.7	1.13		1.32	0.3	2.34		0.36	0.34	0.39		2.6	2.41	2.79		5.17	4.77	5.57		1.62	1.38	1.87		1.39	0.97	1.81		7.35	2.08	12.61		1.93	1.7	2.17		1	0.93	1.07		39.99	35.23	44.75		0.77	0.74
Alcoholic liver disease	Gastrointestinal	80		1.85	1.45	2.25		1.32	0.3	2.34		0.36	0.34	0.39		4.12	3.78	4.46		5.38	4.77	5.98		2.73	2.41	3.05		2.14	1.28	3		7.57	2.08	13.07		16.23	2.38	30.09		2.57	2.15	3		57.09	53.47	60.7		1.49	1.3
Angiodysplasia of colon	Gastrointestinal	40		0	0	0		0	0	0		0	0	0		0	0	0		0.08	0.04	0.12		0	0	0.01		0	0	0		0	0	0		0	0	0		0	0	0		0.09	0.09	0.09		0	0
Angiodysplasia of colon	Gastrointestinal	50		0	0	0		0	0	0		0	0	0		0.01	0.01	0.02		0.48	0.35	0.62		0.01	0.01	0.01		0	0	0		0	0	0		0	0	0		0.04	0	0.07		0.09	0.09	0.09		0	0
Angiodysplasia of colon	Gastrointestinal	60		0.04	0.03	0.05		0	0	0		0	0	0		0.06	0.05	0.06		1.14	1.01	1.28		0.09	0.09	0.09		0	0	0		0	0	0		0.05	0.02	0.08		0.04	0	0.07		0.19	0.09	0.28		0.03	0.01
Angiodysplasia of colon	Gastrointestinal	70		0.27	0.24	0.29		0	0	0		0	0	0		0.2	0.2	0.2		2.52	2.3	2.73		0.36	0.33	0.4		0	0	0		0.47	0	0.94		0.3	0.22	0.38		0.26	0.08	0.43		0.29	0.19	0.38		0.27	0.26
Angiodysplasia of colon	Gastrointestinal	80		1.14	1	1.29		1.74	1.7	1.79		0	0	0		0.88	0.7	1.05		3.51	3.1	3.93		1.11	0.89	1.32		0	0	0		0.93	0.22	1.65		0.91	0.73	1.1		0.98	0.71	1.26		0.52	0.49	0.54		0.65	0.56
Anorectal fistula	Gastrointestinal	40		0	0	0		0.3	0	0.6		0.19	0.06	0.32		0.05	0.03	0.06		0.64	0.53	0.75		0.01	0.01	0.02		0	0	0		0.87	0.67	1.07		0	0	0		0.09	0.02	0.16		0	0	0		0	0
Anorectal fistula	Gastrointestinal	50		0.01	0	0.02		0.96	0.33	1.58		0.65	0.45	0.85		0.32	0.31	0.33		1.66	1.39	1.94		0.14	0.12	0.15		0.13	0	0.27		1.15	0.86	1.43		0.28	0.08	0.49		0.32	0.19	0.44		0	0	0		0.02	0.02
Anorectal fistula	Gastrointestinal	60		0.28	0.11	0.45		2.39	0.33	4.45		0.79	0.59	0.99		0.93	0.9	0.97		2.4	2.14	2.66		0.48	0.36	0.61		0.4	0.27	0.54		1.15	0.86	1.43		0.79	0.48	1.09		0.9	0.56	1.24		0	0	0		0.11	0.06
Anorectal fistula	Gastrointestinal	70		0.78	0.6	0.96		4.14	0.78	7.5		0.88	0.76	1		1.54	1.51	1.58		4.01	3.34	4.68		1.07	0.87	1.26		0.4	0.27	0.54		1.52	0.86	2.18		1.75	1.26	2.24		1.41	1.39	1.42		0.4	0	0.8		0.3	0.24
Anorectal fistula	Gastrointestinal	80		1.23	0.83	1.63		4.14	0.78	7.5		1.08	0.92	1.24		2.1	1.96	2.25		5.28	4.74	5.82		1.91	1.56	2.25		0.4	0.27	0.54		2.27	1.3	3.25		2.72	2.18	3.27		3.39	2.72	4.07		0.62	0	1.24		0.89	0.58
Barretts oesophagus	Gastrointestinal	40		0	0	0		0.93	0.91	0.94		0	0	0		0.01	0	0.02		0.04	0.04	0.04		0	0	0.01		0	0	0		0.89	0.82	0.96		0.02	0	0.03		0.09	0.07	0.11		0	0	0		0	0
Barretts oesophagus	Gastrointestinal	50		0	0	0		2.27	1.18	3.35		0.33	0.13	0.53		0.09	0.04	0.15		0.27	0.26	0.27		0.08	0.04	0.11		0	0	0		1.44	1.41	1.46		0.22	0.13	0.32		0.25	0.16	0.34		0.19	0.09	0.28		0.03	0.01
Barretts oesophagus	Gastrointestinal	60		0.16	0.13	0.19		4.39	1.56	7.22		0.7	0.57	0.83		0.82	0.62	1.02		1.39	1.16	1.62		0.47	0.47	0.47		1.63	0	3.25		5.15	4.43	5.86		0.85	0.82	0.88		0.83	0.58	1.08		0.38	0.09	0.66		0.75	0.44
Barretts oesophagus	Gastrointestinal	70		1.72	1.41	2.04		6.16	3.4	8.91		1.02	0.91	1.14		2.52	2.25	2.78		1.62	1.41	1.83		1.92	1.87	1.97		4.3	1.14	7.46		9.27	8.23	10.31		3.3	2.97	3.63		2.49	2.2	2.78		3.01	2.69	3.34		2.69	2.11
Barretts oesophagus	Gastrointestinal	80		7.19	6.46	7.93		10.24	9.24	11.25		1.83	1.7	1.96		5.78	5.74	5.83		3.96	3.23	4.68		5.94	5.82	6.06		5.86	2.52	9.2		13.97	12.18	15.75		9.79	9.7	9.88		7.4	7.23	7.56		6.46	4.1	8.82		5	4.58
Cholangitis	Gastrointestinal	40		0	0	0		1.81	1.5	2.11		0.37	0.13	0.62		0.03	0.02	0.05		0.69	0.65	0.72		0.06	0.03	0.08		2.02	1.34	2.69		2.33	1.32	3.33		0.03	0.02	0.05		0.14	0.09	0.19		0.19	0	0.38		0	0
Cholangitis	Gastrointestinal	50		0.12	0.05	0.2		1.81	1.5	2.11		0.44	0.13	0.76		0.42	0.32	0.53		2.27	2.22	2.32		0.31	0.3	0.33		2.69	1.48	3.9		2.91	1.71	4.12		0.17	0.16	0.19		0.3	0.09	0.51		0.57	0.19	0.94		0.02	0
Cholangitis	Gastrointestinal	60		0.31	0.18	0.45		1.81	1.5	2.11		1.84	1.02	2.65		1.71	1.58	1.84		5.29	4.7	5.88		1.12	1.11	1.12		7.27	5.53	9.01		5.05	3.95	6.15		1.41	1.32	1.49		0.81	0.56	1.06		6.3	4.6	7.99		0.37	0.29
Cholangitis	Gastrointestinal	70		1.25	1.08	1.43		4.14	2.73	5.55		3.38	2.51	4.25		4.27	4.14	4.41		9.38	8.38	10.37		3.37	3.36	3.39		19.33	17.01	21.65		10.29	9.56	11.01		3.42	3.24	3.61		2.67	2.04	3.3		18.67	16.03	21.31		1.27	1.1
Cholangitis	Gastrointestinal	80		4.25	4.09	4.4		5.91	3.91	7.9		3.87	2.89	4.86		8.11	8.1	8.11		12.08	10.92	13.25		8.37	8	8.74		39.31	37.3	41.32		14.2	12.25	16.15		7.31	7.02	7.61		7.79	7.6	7.97		33.27	29.16	37.37		3.47	3.31
Cholecystitis	Gastrointestinal	40		0	0	0		1.5	0.31	2.7		0.37	0.31	0.44		0.03	0.01	0.05		0.77	0.57	0.98		0.03	0.02	0.04		0.13	0	0.27		1.2	0.6	1.81		0.05	0.03	0.06		0.12	0.05	0.19		0	0	0		0	0
Cholecystitis	Gastrointestinal	50		0.11	0.1	0.12		1.5	0.31	2.7		0.45	0.44	0.45		0.49	0.4	0.57		2.8	2.36	3.23		0.16	0.15	0.18		0.13	0	0.27		1.88	1.08	2.69		0.22	0.22	0.22		0.28	0.23	0.34		0	0	0		0	0
Cholecystitis	Gastrointestinal	60		0.34	0.32	0.36		1.86	1.01	2.72		1.9	1.47	2.33		1.89	1.7	2.08		5.87	5.16	6.59		0.65	0.61	0.69		0.81	0.54	1.08		5.27	2.42	8.12		1.43	1.17	1.69		0.81	0.6	1.03		0.66	0.48	0.85		0.22	0.1
Cholecystitis	Gastrointestinal	70		1.49	1.4	1.58		7.59	4.94	10.23		3.92	3.38	4.46		4.52	4.34	4.7		9.98	9.71	10.26		2.31	2.09	2.52		3.87	2.05	5.69		9.12	6.12	12.12		3.65	3.41	3.9		2.75	2.24	3.25		1.88	1.27	2.48		0.97	0.81
Cholecystitis	Gastrointestinal	80		4.92	4.85	4.99		9.33	6.76	11.9		4.6	4.12	5.09		8.28	8.1	8.47		12.7	12.07	13.34		6.08	5.54	6.63		6.78	5.99	7.57		12.17	7.81	16.53		7.5	6.97	8.03		7.98	7.63	8.33		6.98	5.35	8.61		3.15	2.61
Cholelithiasis	Gastrointestinal	40		0	0	0		0.93	0.31	1.55		0.37	0	0.75		0.05	0.05	0.06		1.82	1.58	2.06		0.02	0.01	0.03		0.13	0	0.27		1.08	0.69	1.47		0.06	0.03	0.09		0.16	0	0.32		0	0	0		0	0
Cholelithiasis	Gastrointestinal	50		0.17	0.09	0.24		0.93	0.31	1.55		0.57	0.14	1.01		0.72	0.6	0.84		5	4.89	5.12		0.3	0.23	0.37		0.13	0	0.27		2.66	1.68	3.64		0.39	0.33	0.46		0.42	0.12	0.72		0	0	0		0.01	0
Cholelithiasis	Gastrointestinal	60		0.38	0.31	0.46		0.93	0.31	1.55		2.26	1.47	3.06		3.01	2.8	3.23		10.4	8.77	12.03		0.86	0.78	0.94		0.94	0.68	1.21		5.14	3.29	6.99		2.16	1.72	2.61		1.21	0.94	1.49		0.67	0.67	0.67		0.3	0.27
Cholelithiasis	Gastrointestinal	70		1.79	1.67	1.9		7.97	2.95	12.99		4.52	3.12	5.92		7.31	7.09	7.53		15.41	14.39	16.43		3.14	2.76	3.51		4.12	2.2	6.04		9	8.48	9.53		5.31	4.98	5.64		4.22	3.91	4.53		2.28	1.95	2.6		1.37	1.04
Cholelithiasis	Gastrointestinal	80		5.73	5.64	5.82		15.92	13.41	18.43		5.01	3.5	6.53		13.01	12.88	13.15		19.72	17.27	22.17		7.84	7.08	8.61		6.61	6.25	6.96		14.68	11.78	17.58		10.41	9.19	11.64		10.65	8.8	12.49		6.2	3.83	8.56		3.94	3.91
Coeliac disease	Gastrointestinal	40		0	0	0		3.14	1.87	4.41		0	0	0		0.02	0.01	0.02		0.53	0.4	0.65		0.01	0.01	0.01		0	0	0		0.33	0.32	0.35		0.05	0	0.09		0	0	0		0	0	0		0	0
Coeliac disease	Gastrointestinal	50		0	0	0		3.14	2.2	4.09		0	0	0		0.16	0.14	0.17		2.07	1.26	2.88		0.01	0.01	0.02		0	0	0		2.04	0.74	3.33		0.05	0	0.09		0.02	0	0.04		0.09	0	0.19		0	0
Coeliac disease	Gastrointestinal	60		0.07	0.04	0.1		3.14	2.95	3.34		0.36	0.07	0.64		0.68	0.66	0.7		2.61	1.97	3.25		0.15	0.12	0.17		2.16	2.16	2.17		8.6	4.99	12.21		0.2	0.11	0.28		0.13	0.07	0.18		0.29	0.28	0.29		0.32	0.08
Coeliac disease	Gastrointestinal	70		0.35	0.3	0.4		3.94	3.36	4.52		0.83	0.15	1.5		1.83	1.65	2.01		2.82	2.11	3.54		0.72	0.63	0.8		8.03	7.83	8.23		11.13	7.05	15.21		2.7	2.33	3.07		0.4	0.3	0.49		2.28	0.38	4.18		0.65	0.38
Coeliac disease	Gastrointestinal	80		1.55	1.31	1.79		3.94	3.36	4.52		1.12	0.62	1.61		3.69	3.17	4.21		3.66	2.98	4.33		2.12	1.64	2.61		8.89	8.62	9.17		23.77	21.32	26.21		4.04	3.43	4.65		5.48	1.2	9.76		4.28	0.62	7.94		1.1	0.75
Crohns disease	Gastrointestinal	40		0.31	0	0.62		0.31	0	0.62		0	0	0		0	0	0.01		0.17	0	0.33		0.14	0.13	0.15		0	0	0		0.08	0	0.16		0.02	0	0.03		0	0	0		0	0	0		0	0
Crohns disease	Gastrointestinal	50		0.46	0.15	0.77		13.71	0	27.41		0	0	0		0.38	0.3	0.46		5.53	1.7	9.36		0.31	0.23	0.39		0.13	0	0.27		1.4	1.33	1.48		0.57	0.05	1.09		0.04	0	0.07		0	0	0		0	0
Crohns disease	Gastrointestinal	60		0.56	0.34	0.78		20.91	0	41.81		0.99	0.98	0.99		1.37	0.95	1.8		8.26	1.9	14.61		0.87	0.74	1		0.13	0	0.27		1.75	1.68	1.83		1.12	0.52	1.71		0.35	0	0.69		0.09	0.09	0.09		0.12	0.03
Crohns disease	Gastrointestinal	70		1.18	0.89	1.47		20.91	0	41.81		2.09	2	2.17		2.64	1.92	3.36		9.28	1.9	16.66		2.31	1.97	2.66		0.27	0.13	0.4		1.75	1.68	1.83		5.52	5.13	5.92		0.72	0.57	0.86		1.58	0.78	2.38		0.67	0.48
Crohns disease	Gastrointestinal	80		2.39	1.74	3.04		20.91	0	41.81		2.09	2	2.17		4.19	3.69	4.68		11.23	3.36	19.11		3.61	3.58	3.63		0.27	0.13	0.4		1.75	1.68	1.83		8.08	7.37	8.78		3.46	2.96	3.97		1.7	0.9	2.49		2.04	1.83
Diverticular disease of intestine	Gastrointestinal	40		0	0	0		0.31	0	0.62		0.06	0	0.13		0.01	0	0.01		0.04	0	0.08		0.01	0.01	0.01		0	0	0		0.18	0.18	0.18		0	0	0		0.04	0	0.07		0	0	0		0.01	0
Diverticular disease of intestine	Gastrointestinal	50		0.24	0.02	0.46		0.97	0.64	1.31		0.39	0	0.79		0.15	0.14	0.16		1.32	1.09	1.55		0.16	0.15	0.17		0.13	0	0.27		0.48	0.18	0.78		0.46	0.3	0.62		0.12	0.05	0.19		0	0	0		0.01	0.01
Diverticular disease of intestine	Gastrointestinal	60		1.07	0.61	1.53		1.72	1.37	2.08		1.32	0.7	1.93		2.68	2.44	2.91		5.14	4.18	6.11		1.85	1.56	2.14		2.84	1.62	4.06		2.27	1.29	3.24		3.92	3.57	4.27		1.24	1.17	1.31		0.95	0.48	1.43		0.44	0.35
Diverticular disease of intestine	Gastrointestinal	70		6.02	5.94	6.11		4.58	4.27	4.9		4.28	3.23	5.33		11.93	11.69	12.16		9.8	8.02	11.57		11.48	11.07	11.89		8.45	5.4	11.49		9.75	5.9	13.59		11.53	10.95	12.11		8.24	7.6	8.88		4.38	3.05	5.7		4.2	4.06
Diverticular disease of intestine	Gastrointestinal	80		20.05	19.78	20.32		20.36	18.94	21.78		6.21	5.78	6.63		34.19	32.16	36.23		24.66	18.69	30.63		31.67	31.43	31.91		18.46	13.77	23.14		28.38	21.38	35.38		27.63	26.67	28.59		26.71	25.06	28.37		9.78	7.92	11.65		12.6	11.86
Fatty liver	Gastrointestinal	40		0	0	0		0.9	0	1.8		0.13	0.06	0.19		0.03	0.02	0.04		0.53	0.24	0.81		0.05	0.03	0.07		0.13	0	0.27		2.45	1.29	3.61		0.03	0	0.06		0.4	0.21	0.6		0	0	0		0	0
Fatty liver	Gastrointestinal	50		0.26	0.09	0.43		2.57	1.63	3.5		0.39	0.32	0.46		0.47	0.34	0.59		2.21	2.01	2.41		0.19	0.17	0.21		0.4	0.13	0.67		4.03	3.71	4.35		0.35	0.13	0.57		0.79	0.35	1.24		2.83	1.79	3.88		0.01	0.01
Fatty liver	Gastrointestinal	60		0.56	0.51	0.61		2.57	1.63	3.5		1.64	0.53	2.74		2.69	2.38	3.01		5.34	5.12	5.55		1.16	1.01	1.3		2.02	1.48	2.56		6.41	6.2	6.61		2.04	1.84	2.25		2.5	1.63	3.38		13.61	10.61	16.62		0.44	0.37
Fatty liver	Gastrointestinal	70		2.18	2.16	2.19		3.47	1.63	5.3		2.21	0.78	3.64		6.39	6.1	6.69		7.69	7.47	7.9		3.58	3.12	4.04		5.51	4.63	6.39		18.21	11.76	24.66		4.81	4.35	5.27		4.78	3.58	5.98		50.53	46.24	54.83		1.86	1.84
Fatty liver	Gastrointestinal	80		4.92	4.82	5.02		3.47	1.63	5.3		2.51	0.78	4.24		10.48	9.89	11.08		8.27	8.08	8.46		6.51	6.37	6.65		9.33	7.73	10.94		25.94	17.53	34.35		21.55	7.9	35.2		9.21	8.07	10.35		89.7	81.34	98.06		3.89	3.74
Gastritis and duodenitis	Gastrointestinal	40		0	0	0		0.59	0.29	0.88		0.44	0.19	0.7		0.04	0.03	0.05		0.4	0.08	0.72		0.04	0.02	0.07		0	0	0		2.76	1.23	4.3		0.08	0	0.16		0.14	0.11	0.18		0	0	0		0	0
Gastritis and duodenitis	Gastrointestinal	50		0.19	0.16	0.22		2.52	2.52	2.52		1.3	0.45	2.14		0.37	0.36	0.39		3.3	2.6	3.99		0.19	0.18	0.21		0.13	0	0.27		4.63	3.15	6.12		0.44	0.43	0.46		0.37	0.35	0.39		1.89	0.19	3.58		0.04	0.02
Gastritis and duodenitis	Gastrointestinal	60		0.71	0.62	0.79		3.94	3.94	3.95		2.35	1.09	3.61		2.31	2.21	2.4		6.14	5.39	6.9		0.91	0.85	0.98		3.93	2.98	4.89		7.11	5.85	8.37		2.04	1.88	2.2		1.62	1.2	2.03		3.41	1.52	5.3		0.58	0.52
Gastritis and duodenitis	Gastrointestinal	70		3.22	2.79	3.64		5.41	4.84	5.98		3.87	2.41	5.33		6.29	6.25	6.33		10.43	10.18	10.68		3.15	2.97	3.34		6.23	6.13	6.34		15.01	13.1	16.92		6.77	6.66	6.87		5.08	3.62	6.54		9.97	6.93	13.02		2.85	2.8
Gastritis and duodenitis	Gastrointestinal	80		9.87	8.82	10.93		7.62	5.42	9.82		5.11	3.97	6.25		12.74	12.68	12.8		13.57	13.07	14.06		8.52	8.33	8.7		11.86	10.12	13.61		24.79	24.62	24.96		14.35	14.05	14.65		10.63	9.37	11.9		15.03	12.01	18.05		6.28	6.21
Gastrooesophageal reflux disease	Gastrointestinal	40		0.01	0	0.02		1.81	0.3	3.32		0.76	0.57	0.96		0.08	0.07	0.09		1.65	1.13	2.17		0.07	0.06	0.08		0	0	0		3.61	2.15	5.07		0.11	0.08	0.14		0.7	0.59	0.8		0	0	0		0.03	0.02
Gastrooesophageal reflux disease	Gastrointestinal	50		0.12	0.06	0.19		5.54	2.99	8.08		2.01	1.23	2.79		0.92	0.92	0.93		7.02	5.3	8.75		0.49	0.43	0.54		0.81	0.4	1.21		7.93	7.63	8.23		0.74	0.73	0.76		1.02	0.88	1.16		0.19	0.19	0.19		0.11	0.09
Gastrooesophageal reflux disease	Gastrointestinal	60		0.91	0.75	1.06		12.47	7.26	17.67		5.98	4.49	7.46		5.29	5.04	5.55		13.43	9.86	17		1.86	1.7	2.02		5.55	4.32	6.78		13.91	12.19	15.63		4.58	4.37	4.79		3.3	2.84	3.75		1.43	1.34	1.52		1.32	1.16
Gastrooesophageal reflux disease	Gastrointestinal	70		5.68	5.06	6.31		18.62	16.89	20.36		7.34	5.66	9.02		14.75	14.27	15.22		20.24	17.57	22.91		6.42	6.13	6.71		10.14	8.67	11.6		21.98	21.15	22.82		18.05	15.9	20.19		11.99	11.27	12.7		5.55	3.98	7.12		6.42	6.19
Gastrooesophageal reflux disease	Gastrointestinal	80		18.94	18.86	19.02		33.23	19.94	46.51		7.96	6.48	9.45		29.07	29.03	29.12		29.82	24	35.64		14.07	13.83	14.31		15.68	14.69	16.67		38.76	35.74	41.78		27.31	25.98	28.64		22.92	21.46	24.39		10.48	7.27	13.68		13.39	11.63
Hepatic failure	Gastrointestinal	40		0	0	0		0	0	0		0.13	0	0.25		0.02	0.01	0.03		0.49	0.28	0.69		0.05	0.02	0.07		0.13	0	0.27		2.19	1.5	2.87		0.06	0.03	0.09		0.28	0.26	0.3		0.19	0	0.38		0	0
Hepatic failure	Gastrointestinal	50		0.24	0.19	0.29		0	0	0		0.33	0.06	0.59		0.4	0.33	0.48		1.51	1.11	1.9		0.17	0.13	0.21		0.94	0.67	1.21		3.08	2.29	3.86		0.25	0.24	0.27		0.6	0.56	0.64		3.12	1.41	4.82		0.04	0.03
Hepatic failure	Gastrointestinal	60		0.43	0.42	0.44		0	0	0		1.16	0.55	1.77		2.02	1.64	2.41		3.11	2.25	3.97		1.06	0.95	1.17		2.3	2.16	2.44		5.4	4.96	5.84		1.29	1.2	1.38		1.85	1.06	2.65		14.7	13.76	15.64		0.34	0.33
Hepatic failure	Gastrointestinal	70		1.62	1.62	1.62		0.85	0.41	1.29		1.5	0.72	2.27		4.54	3.84	5.23		4.86	4.64	5.09		3.26	3.01	3.51		5.64	5.51	5.78		16.7	9.54	23.86		3.6	3.57	3.64		3.67	2.9	4.43		50.26	42.5	58.01		1.7	1.55
Hepatic failure	Gastrointestinal	80		4.33	3.78	4.88		1.42	1.01	1.82		1.69	0.92	2.46		7.68	6.68	8.67		5.45	4.86	6.04		5.67	5.47	5.87		8.65	8.31	8.98		25.8	16.99	34.6		19.97	19.5	20.45		7.92	6.94	8.89		90.17	87.21	93.14		3.31	3.24
Liver fibrosis sclerosis and cirrhosis	Gastrointestinal	40		0	0	0		0	0	0		0	0	0		0.01	0	0.01		0.92	0.08	1.75		0.02	0.01	0.04		0.67	0	1.34		0.85	0.08	1.62		0	0	0		0.02	0	0.04		0	0	0		0	0
Liver fibrosis sclerosis and cirrhosis	Gastrointestinal	50		0.22	0.01	0.43		0	0	0		0	0	0		0.13	0.1	0.16		1.31	0.53	2.09		0.08	0.06	0.09		0.67	0.66	0.69		1.06	0.5	1.62		0.09	0.05	0.14		0.16	0.05	0.27		3.69	0.85	6.52		0.02	0
Liver fibrosis sclerosis and cirrhosis	Gastrointestinal	60		0.46	0.3	0.61		0	0	0		0.14	0.07	0.22		0.86	0.64	1.08		1.89	0.89	2.9		0.47	0.36	0.58		1.75	0.67	2.83		4.56	2.34	6.77		0.82	0.54	1.1		0.67	0.27	1.06		20.93	15.68	26.18		0.27	0.19
Liver fibrosis sclerosis and cirrhosis	Gastrointestinal	70		1.54	1.35	1.72		0	0	0		0.23	0.15	0.3		2.67	2.31	3.03		4.22	3.05	5.39		1.89	1.5	2.28		3.02	1.92	4.12		19.38	17.93	20.83		2.34	1.94	2.74		1.75	1.13	2.38		62.24	61.96	62.52		1.2	0.97
Liver fibrosis sclerosis and cirrhosis	Gastrointestinal	80		4.78	4.55	5.01		0	0	0		0.44	0.15	0.72		5.12	4.91	5.33		4.86	3.25	6.46		3.66	3.66	3.67		4.49	2.09	6.9		31.13	18.57	43.7		17.78	3.81	31.76		5.44	4.4	6.49		117.6	113.15	122.05		2.25	2.04
Oesophageal varices	Gastrointestinal	40		0	0	0		0	0	0		0	0	0		0.01	0.01	0.01		0	0	0		0.01	0	0.01		0	0	0		0	0	0		0.03	0	0.06		0	0	0		0	0	0		0	0
Oesophageal varices	Gastrointestinal	50		0.04	0.03	0.05		0	0	0		0	0	0		0.03	0.02	0.04		0	0	0		0.03	0.02	0.03		0	0	0		0	0	0		0.03	0	0.06		0	0	0		2.74	0	5.47		0	0
Oesophageal varices	Gastrointestinal	60		0.04	0.03	0.05		0	0	0		0	0	0		0.17	0.15	0.18		0.1	0	0.2		0.15	0.12	0.18		0.95	0.54	1.35		3.04	0	6.09		0.32	0.14	0.5		0	0	0		8.2	5.38	11.02		0	0
Oesophageal varices	Gastrointestinal	70		0.21	0.1	0.33		0	0	0		0	0	0		0.58	0.52	0.63		0.1	0	0.2		0.6	0.54	0.65		2.76	2.04	3.48		11.1	5.41	16.79		0.59	0.34	0.83		0.08	0.02	0.14		19.73	15.92	23.54		0.27	0.24
Oesophageal varices	Gastrointestinal	80		0.56	0.45	0.68		0	0	0		0	0	0		1.21	1.11	1.31		0.1	0	0.2		1.09	1.07	1.1		3.55	2.39	4.72		14.37	9.06	19.67		0.78	0.4	1.17		0.97	0.31	1.64		34.71	31.47	37.95		0.58	0.52
Oesophagitis and oesophageal ulcer	Gastrointestinal	40		0.02	0.01	0.03		2.72	2.67	2.77		0.51	0.38	0.63		0.07	0.05	0.09		1.46	1.02	1.89		0.07	0.05	0.09		0	0	0		4.66	4.41	4.91		0.14	0.08	0.2		0.63	0.12	1.14		0	0	0		0.02	0.01
Oesophagitis and oesophageal ulcer	Gastrointestinal	50		0.21	0.19	0.23		6.09	4.67	7.5		2.41	1.88	2.95		0.94	0.9	0.98		5.75	4.78	6.73		0.5	0.34	0.66		0.54	0.13	0.94		9.61	8.53	10.7		0.91	0.71	1.12		1.25	0.5	2.01		0.47	0.19	0.76		0.12	0.08
Oesophagitis and oesophageal ulcer	Gastrointestinal	60		1.43	1.08	1.77		15.84	9.43	22.26		7.09	6.03	8.14		6.27	6.22	6.31		13.64	11.27	16.01		2.49	2.23	2.76		6.1	3.52	8.67		18.82	18.46	19.17		7.84	5.37	10.31		3.99	2.83	5.14		1.99	1.9	2.08		2.13	1.68
Oesophagitis and oesophageal ulcer	Gastrointestinal	70		8.41	6.38	10.45		24.45	19.47	29.44		8.8	8.51	9.08		18.2	17.31	19.09		19.4	17.9	20.9		8.66	7.96	9.37		13.91	10.47	17.35		27.86	26.51	29.22		21.75	17.7	25.8		14.06	10.3	17.81		9.6	9.11	10.09		8.51	8.09
Oesophagitis and oesophageal ulcer	Gastrointestinal	80		27.2	26.25	28.16		40.86	37.23	44.5		10.79	10.72	10.86		36.21	35.95	36.48		30.04	28.78	31.3		21.59	20.91	22.27		21.29	16.26	26.33		43.69	43.29	44.1		40.39	36.14	44.63		32.85	27.62	38.09		18.4	17.41	19.4		19.89	19.68
Portal hypertension	Gastrointestinal	40		0	0	0		0	0	0		0.13	0	0.25		0.01	0.01	0.02		0.2	0.17	0.24		0.06	0.04	0.08		0.13	0	0.27		1.93	0.42	3.45		0.03	0	0.06		0.28	0.12	0.44		0	0	0		0	0
Portal hypertension	Gastrointestinal	50		0.03	0	0.06		0	0	0		0.33	0	0.65		0.32	0.27	0.36		0.65	0.53	0.78		0.15	0.15	0.15		0.94	0.13	1.75		2.62	0.52	4.71		0.19	0.11	0.27		0.46	0.14	0.78		1.61	0.38	2.83		0.01	0
Portal hypertension	Gastrointestinal	60		0.06	0.04	0.08		0	0	0		0.95	0.36	1.54		1.53	1.43	1.62		1.69	1.63	1.75		0.83	0.73	0.94		1.35	0.94	1.75		3.49	2.3	4.67		0.72	0.66	0.79		1.46	1.02	1.89		6.38	4.28	8.48		0.15	0.06
Portal hypertension	Gastrointestinal	70		0.97	0.67	1.27		0.44	0	0.87		1.28	0.78	1.78		3.33	3.22	3.43		2.67	2.59	2.75		2.4	2.28	2.53		4.27	2.58	5.96		13.89	3.59	24.19		2.14	1.65	2.63		2.86	1.98	3.74		22.99	18.66	27.32		0.92	0.76
Portal hypertension	Gastrointestinal	80		2.6	2.47	2.74		0.44	0	0.87		1.48	0.97	1.99		5.6	5.51	5.68		3.35	3.05	3.66		4.16	4.01	4.3		6.14	4.75	7.54		19.46	8.68	30.24		3.77	3.29	4.26		5.7	4.58	6.82		42.68	36.29	49.06		2.03	2.02
Ulcerative colitis	Gastrointestinal	40		0	0	0		0	0	0		0	0	0		0.02	0.01	0.03		1.36	0.37	2.34		0.07	0.04	0.1		0.81	0	1.61		0.25	0.09	0.41		0	0	0		0	0	0		0.38	0.38	0.38		0	0
Ulcerative colitis	Gastrointestinal	50		0.03	0	0.06		2.24	0	4.47		0.27	0.2	0.33		0.32	0.27	0.36		3.75	1.84	5.66		0.23	0.21	0.26		1.34	0.54	2.15		0.92	0.56	1.29		0.28	0.09	0.47		0.21	0.11	0.32		0.47	0.38	0.57		0.04	0
Ulcerative colitis	Gastrointestinal	60		0.14	0.03	0.24		2.6	0.36	4.84		0.47	0.2	0.74		1.34	1.24	1.43		10.86	4.14	17.58		1.08	1.08	1.08		5.4	4.58	6.21		1.29	0.56	2.02		2.14	0.37	3.9		3.54	0.74	6.33		1.33	0.76	1.9		0.6	0.11
Ulcerative colitis	Gastrointestinal	70		1.66	0.77	2.55		6.2	1.76	10.63		2.52	1.75	3.29		2.85	2.84	2.85		12.74	5.11	20.36		2.82	2.56	3.08		7.65	7.56	7.75		2.84	1.29	4.4		3.92	1.98	5.85		4.59	1.58	7.6		3.3	2.24	4.35		1.79	1.64
Ulcerative colitis	Gastrointestinal	80		3.57	2.28	4.86		7.45	4.69	10.21		2.52	1.86	3.18		4.8	4.36	5.25		13.88	6.45	21.3		4.82	4.36	5.28		13.3	7.71	18.89		3.26	1.29	5.22		6.36	5.26	7.46		8.87	4.98	12.76		5.39	3.4	7.38		2.75	2.53
Agranulocytosis	Haematological	40		0	0	0		7.16	5.95	8.37		1.13	0.5	1.76		0.13	0.09	0.16		0.16	0	0.32		0.02	0.02	0.02		0	0	0		6.12	5.78	6.45		0.09	0	0.19		2.51	2	3.02		0.19	0	0.38		0.01	0.01
Agranulocytosis	Haematological	50		0.03	0.03	0.03		12.45	10.49	14.42		2.26	1.41	3.12		0.75	0.72	0.78		0.51	0.22	0.8		0.17	0.13	0.21		0	0	0		9.44	8	10.88		0.36	0.22	0.5		4.88	3.76	6.01		0.19	0	0.38		0.14	0.14
Agranulocytosis	Haematological	60		0.2	0.16	0.24		14.26	12.72	15.79		4.14	3.54	4.73		2.17	2.08	2.26		1.36	1.04	1.68		0.69	0.62	0.76		0.54	0.54	0.54		14.12	12.14	16.11		0.65	0.33	0.97		11.26	11.21	11.3		0.85	0.47	1.23		0.73	0.7
Agranulocytosis	Haematological	70		0.88	0.78	0.98		14.26	12.72	15.79		5.77	5.33	6.22		3.92	3.91	3.94		3.1	2.81	3.4		1.99	1.82	2.15		3.74	2.48	5		21.54	18.28	24.8		1.4	1.21	1.59		24.59	23.9	25.29		3.33	2.38	4.28		2.7	2.64
Agranulocytosis	Haematological	80		2.3	2.29	2.32		14.77	13.28	16.26		5.97	5.93	6.01		5.57	5.49	5.64		4.01	3.74	4.27		3.7	3.47	3.93		7.02	4.18	9.86		27.5	23.71	31.28		2.94	2.66	3.21		43.48	41.83	45.14		5.11	3.39	6.83		4.7	4.66
Aplastic anaemias	Haematological	40		0	0	0		0.29	0	0.58		0.7	0.51	0.89		0.02	0.02	0.02		0.04	0	0.08		0	0	0		0	0	0		0.17	0.17	0.18		0	0	0		0.12	0.1	0.14		0	0	0		0.01	0
Aplastic anaemias	Haematological	50		0	0	0		0.29	0	0.58		0.96	0.83	1.09		0.06	0.05	0.08		0.08	0	0.17		0.01	0	0.01		0	0	0		0.59	0.18	0.99		0.02	0	0.03		0.37	0.19	0.55		0.09	0.09	0.09		0.04	0.03
Aplastic anaemias	Haematological	60		0.01	0.01	0.01		1.02	0.65	1.38		1.89	1.32	2.47		0.17	0.12	0.22		0.41	0.12	0.7		0.08	0.04	0.12		0	0	0		1.67	0.73	2.6		0.08	0.03	0.13		1.21	0.86	1.56		0.29	0.09	0.48		0.06	0.05
Aplastic anaemias	Haematological	70		2.23	0.18	4.27		1.02	0.65	1.38		2.37	1.63	3.11		0.46	0.45	0.47		0.7	0.34	1.07		0.44	0.37	0.51		0.43	0.28	0.57		3.19	1.52	4.85		0.28	0.12	0.43		3.13	2.38	3.89		1.18	1.18	1.18		0.86	0.3
Aplastic anaemias	Haematological	80		2.48	0.47	4.49		1.02	0.65	1.38		2.58	1.84	3.32		0.9	0.74	1.05		0.7	0.34	1.07		0.77	0.68	0.86		0.44	0.43	0.45		3.76	2.36	5.15		0.58	0.39	0.78		6.15	4.64	7.67		2.29	1.73	2.84		1.47	1
MGUS	Haematological	40		0	0	0		0	0	0		0	0	0		0	0	0		0	0	0		0	0	0		0	0	0		0.17	0.17	0.17		0	0	0		0	0	0		0	0	0		0	0
MGUS	Haematological	50		0	0	0		0	0	0		0.13	0	0.26		0.01	0.01	0.01		1.32	1.1	1.55		0	0	0.01		0	0	0		0.17	0.17	0.17		0	0	0		0.09	0	0.18		0	0	0		0	0
MGUS	Haematological	60		0.01	0	0.02		0	0	0		0.28	0.15	0.41		0.12	0.1	0.14		3.92	3.59	4.26		0.03	0.01	0.05		0.27	0	0.54		0.17	0.17	0.17		0.05	0	0.1		0.49	0.34	0.63		0	0	0		0.01	0.01
MGUS	Haematological	70		0.25	0.13	0.38		1.27	1.17	1.38		0.36	0.23	0.49		0.58	0.55	0.62		4	3.82	4.18		0.17	0.13	0.22		0.27	0	0.54		1.83	1.1	2.56		0.44	0.09	0.79		3.65	2.48	4.82		1.02	0.62	1.42		0.11	0.06
MGUS	Haematological	80		1.95	1.19	2.71		1.27	1.17	1.38		0.48	0.23	0.73		1.82	1.44	2.2		4.35	4.18	4.52		0.96	0.84	1.07		0.27	0	0.54		4.18	2.34	6.02		1.67	1.11	2.22		9.14	6.68	11.61		1.49	1.41	1.56		1.58	0.82
Other anaemias	Haematological	40		0.02	0.01	0.03		5.58	4.13	7.03		1.13	1.08	1.19		0.21	0.16	0.27		2.99	1.89	4.09		0.15	0.12	0.18		0	0	0		6.46	5.29	7.63		0.25	0.19	0.31		0.32	0.26	0.37		0.75	0	1.51		0.01	0.01
Other anaemias	Haematological	50		0.45	0.26	0.63		8.81	5.41	12.21		3.39	2.86	3.92		1.29	1.16	1.43		7.3	6.67	7.93		0.59	0.58	0.6		1.08	0.67	1.48		9.22	7.63	10.81		6.82	6.41	7.23		0.9	0.69	1.11		1.32	0.47	2.17		0.26	0.23
Other anaemias	Haematological	60		1.15	1.01	1.3		12.42	6.9	17.95		7.58	7.07	8.08		4.55	4.54	4.56		16.11	15.01	17.2		2.6	2.41	2.8		5.14	4.74	5.54		15.49	13.75	17.24		10.85	10.56	11.14		5.49	4.78	6.21		6.97	6.39	7.54		1.92	1.83
Other anaemias	Haematological	70		7.23	6.39	8.06		18.31	14.84	21.77		10.21	9.87	10.55		11.66	11.47	11.85		26.18	22.25	30.1		8.66	8.53	8.79		24.62	21.94	27.31		32.15	31.75	32.55		26.61	24.9	28.31		13.01	12.42	13.6		19.74	19.2	20.28		8.58	7.93
Other anaemias	Haematological	80		29.55	28.04	31.06		29.87	27.44	32.3		12.23	12.02	12.44		27.78	27.05	28.5		52.12	43.16	61.08		24.46	23.05	25.87		43.86	42.89	44.84		52.89	51.93	53.84		52.63	46.49	58.76		32.58	30.59	34.57		34.36	33.76	34.96		20.27	19.38
Other haemolytic anaemias	Haematological	40		0	0	0		0	0	0		0	0	0		0.02	0.01	0.03		0	0	0		0	0	0		0	0	0		0.68	0	1.36		0	0	0		0.03	0.03	0.03		0	0	0		0	0
Other haemolytic anaemias	Haematological	50		0	0	0		0	0	0		0	0	0		0.02	0.01	0.03		0	0	0		0	0	0		0	0	0		0.68	0	1.36		0	0	0		1.81	0.73	2.89		0	0	0		0	0
Other haemolytic anaemias	Haematological	60		0.01	0	0.02		0	0	0		0	0	0		0.1	0.06	0.13		0	0	0		0.01	0.01	0.02		0	0	0		1.99	0.63	3.35		1.01	0	2.02		2.89	1.44	4.34		0.09	0	0.19		0.01	0
Other haemolytic anaemias	Haematological	70		0.03	0.01	0.05		0	0	0		0	0	0		0.31	0.18	0.44		0	0	0		0.03	0.02	0.04		0	0	0		6.86	5.11	8.6		1.15	0.02	2.28		8.41	6.67	10.15		0.2	0	0.39		0.07	0.04
Other haemolytic anaemias	Haematological	80		0.72	0.23	1.22		0	0	0		0	0	0		0.57	0.42	0.71		0	0	0		0.26	0.14	0.38		0.15	0	0.3		7.47	5.75	9.18		1.65	0.81	2.49		17.75	15.52	19.98		0.2	0	0.39		0.39	0.18
Primary or idiopathic thrombocytopaenia	Haematological	40		0	0	0		1.82	1.22	2.43		1.25	0.63	1.88		0.01	0.01	0.02		0.56	0.04	1.07		0.03	0.03	0.04		0	0	0		1	0.33	1.68		0.06	0.02	0.11		0.26	0.09	0.44		0	0	0		0	0
Primary or idiopathic thrombocytopaenia	Haematological	50		0	0	0		1.82	1.22	2.43		2.43	1.35	3.52		0.12	0.08	0.16		0.96	0.59	1.33		0.05	0.05	0.06		0	0	0		1.56	0.85	2.26		0.11	0.03	0.19		0.67	0.32	1.02		0	0	0		0	0
Primary or idiopathic thrombocytopaenia	Haematological	60		0.04	0.03	0.05		2.21	1.24	3.17		4.61	2.86	6.35		0.58	0.48	0.69		1.34	0.92	1.76		0.31	0.28	0.35		0.41	0.41	0.41		3.41	2.59	4.22		0.35	0.21	0.5		7.07	4.36	9.78		1.05	0.76	1.33		0.17	0.13
Primary or idiopathic thrombocytopaenia	Haematological	70		1.72	0.33	3.11		2.21	1.24	3.17		5.72	3.24	8.19		1.32	1.15	1.5		4.76	1.42	8.09		1.01	0.93	1.1		1.25	0.97	1.52		5.16	4.18	6.13		1.26	1.2	1.31		15.9	11.42	20.37		3.65	3.17	4.14		1.67	1.42
Primary or idiopathic thrombocytopaenia	Haematological	80		4.16	0.99	7.33		2.21	1.24	3.17		7.08	4.88	9.28		2.8	2.26	3.35		4.88	1.42	8.34		2.02	1.97	2.06		2.18	1.75	2.62		13.93	9.29	18.56		3.21	2.73	3.69		25.73	23	28.46		7.83	6.81	8.84		2.74	2.69
Secondary or other thrombocytopaenia	Haematological	40		0	0	0		1.82	1.27	2.38		1.57	1.5	1.63		0.01	0.01	0.02		0.52	0.32	0.71		0.04	0	0.08		0	0	0		2.96	0.98	4.94		0.06	0.02	0.11		0.33	0.21	0.46		0	0	0		0	0
Secondary or other thrombocytopaenia	Haematological	50		0	0	0		1.82	1.27	2.38		2.95	2.3	3.61		0.14	0.12	0.17		1.1	1.09	1.12		0.06	0.01	0.11		0	0	0		4.02	0.98	7.06		0.11	0.05	0.17		0.81	0.58	1.04		0	0	0		0	0
Secondary or other thrombocytopaenia	Haematological	60		0.12	0.1	0.15		2.59	1.27	3.92		5.81	4.63	6.99		0.74	0.69	0.79		1.68	1.44	1.92		0.29	0.29	0.29		0.68	0.4	0.95		6.09	2.82	9.36		0.4	0.32	0.48		7.68	6.99	8.37		1.05	0.66	1.43		0.22	0.19
Secondary or other thrombocytopaenia	Haematological	70		2.1	0.65	3.54		2.59	1.27	3.92		7.65	6	9.29		1.76	1.75	1.77		4.85	1.53	8.17		1.27	1.2	1.33		2.23	1.67	2.78		9.85	7.41	12.3		1.75	1.43	2.06		16.98	12.06	21.9		4.96	3.45	6.47		1.7	1.19
Secondary or other thrombocytopaenia	Haematological	80		4.96	3.97	5.95		3.69	3.42	3.97		10.07	8.67	11.47		3.82	3.65	4		4.97	1.65	8.29		3.18	3.06	3.3		4.38	3.2	5.57		17.18	9.42	24.95		12.86	4.07	21.65		27.76	21.25	34.26		10.39	9.32	11.47		3.07	2.38
Secondary polycythaemia	Haematological	40		0	0	0		0	0	0		0	0	0		0.01	0.01	0.01		0	0	0		0	0	0		0	0	0		0.18	0	0.35		0	0	0		0.07	0.05	0.09		0	0	0		0	0
Secondary polycythaemia	Haematological	50		0	0	0		3.68	0	7.36		0.07	0.06	0.07		0.01	0.01	0.02		0.09	0.09	0.09		0	0	0		0	0	0		0.28	0	0.56		0.28	0.03	0.54		0.07	0.05	0.09		0	0	0		0.01	0
Secondary polycythaemia	Haematological	60		0.01	0.01	0.01		3.68	0	7.36		0.13	0.07	0.2		0.05	0.04	0.07		0.09	0.09	0.09		0.04	0	0.08		0	0	0		0.4	0.22	0.58		1.6	0.23	2.97		0.18	0.11	0.25		0.1	0.1	0.1		0.1	0.04
Secondary polycythaemia	Haematological	70		0.11	0.02	0.19		3.68	0	7.36		0.47	0.23	0.7		0.2	0.16	0.25		0.09	0.09	0.09		0.41	0.33	0.49		0	0	0		1.15	0.61	1.69		2.34	0.88	3.8		0.54	0.51	0.56		0.3	0.19	0.4		0.36	0.17
Secondary polycythaemia	Haematological	80		0.45	0.19	0.72		3.68	0	7.36		0.84	0.6	1.08		0.5	0.45	0.55		0.34	0.34	0.34		0.63	0.61	0.66		1.38	0	2.77		3.36	1.81	4.9		2.97	1.35	4.6		0.98	0.93	1.03		0.3	0.19	0.4		0.75	0.43
Thrombophilia	Haematological	40		0	0	0		0.31	0	0.62		0.06	0.06	0.06		0.01	0	0.01		0.44	0.17	0.72		0.04	0.01	0.08		0	0	0		0.08	0	0.16		0	0	0		0.05	0	0.1		0	0	0		0	0
Thrombophilia	Haematological	50		0.01	0.01	0.01		0.31	0	0.62		0.33	0.2	0.46		0.1	0.05	0.16		0.76	0.49	1.02		0.08	0.03	0.13		0	0	0		0.35	0.19	0.51		0.38	0.27	0.49		0.07	0.04	0.1		0	0	0		0.01	0.01
Thrombophilia	Haematological	60		0.03	0.03	0.03		2.17	0.31	4.03		0.33	0.2	0.46		0.28	0.23	0.34		0.86	0.58	1.13		0.17	0.11	0.24		0	0	0		0.58	0.31	0.85		0.46	0.46	0.46		0.09	0.05	0.12		0.48	0	0.95		0.04	0.04
Thrombophilia	Haematological	70		0.08	0.04	0.13		2.17	0.31	4.03		0.72	0.35	1.09		0.61	0.59	0.64		1.44	0.87	2		0.45	0.39	0.51		0.14	0.14	0.14		4.05	1.26	6.84		0.63	0.61	0.64		1.1	0.15	2.04		0.77	0.29	1.25		0.15	0.06
Thrombophilia	Haematological	80		0.92	0.34	1.5		2.17	0.31	4.03		0.72	0.35	1.09		0.98	0.85	1.11		1.44	0.87	2		0.93	0.74	1.12		0.47	0.14	0.81		5.79	1.48	10.1		0.81	0.74	0.89		2.21	0.42	4		0.99	0.4	1.59		0.36	0.18
Autoimmune liver disease	Immunology and infection	40		0	0	0		0	0	0		0	0	0		0	0	0		0.04	0	0.08		0.03	0.03	0.04		1.75	1.75	1.75		0.6	0	1.2		0	0	0		0.05	0.05	0.05		0	0	0		0	0
Autoimmune liver disease	Immunology and infection	50		0.01	0.01	0.01		0.64	0	1.28		0	0	0		0.05	0.04	0.06		0.04	0	0.08		0.07	0.05	0.1		3.09	2.42	3.76		0.7	0.21	1.2		0.08	0.06	0.09		0.11	0.09	0.12		2.36	1.88	2.83		0.01	0
Autoimmune liver disease	Immunology and infection	60		0.04	0.03	0.05		0.64	0	1.28		0	0	0		0.44	0.41	0.47		0.09	0.09	0.09		0.32	0.28	0.37		4.98	3.63	6.32		1.04	1.02	1.06		0.37	0.35	0.39		0.52	0.49	0.56		9.34	6.67	12		0.23	0.12
Autoimmune liver disease	Immunology and infection	70		0.55	0.54	0.56		0.64	0	1.28		0.17	0	0.33		1.36	1.17	1.54		1.24	0.99	1.5		0.77	0.72	0.82		7.88	5.99	9.77		14.64	6.34	22.93		1.14	1.04	1.23		1.16	0.75	1.58		30.02	28.07	31.97		0.72	0.5
Autoimmune liver disease	Immunology and infection	80		1.97	1.73	2.22		0.64	0	1.28		0.38	0.09	0.67		2.99	2.57	3.42		1.57	1.2	1.95		1.83	1.64	2.01		10.07	7.86	12.29		26.26	12.15	40.38		2.74	2.29	3.19		2.24	1.85	2.64		66.41	65.77	67.06		1.15	0.91
Bacterial diseases excluding tuberculosis	Immunology and infection	40		0.04	0.02	0.06		13.84	12.21	15.48		3.35	3.22	3.48		0.32	0.28	0.37		13.14	11.39	14.88		0.4	0.35	0.44		0	0	0		11.91	10.73	13.08		0.16	0.16	0.16		3.24	2.8	3.68		0	0	0		0.08	0.05
Bacterial diseases excluding tuberculosis	Immunology and infection	50		1.24	0.54	1.95		19.05	17.72	20.38		7.63	7.4	7.85		2.46	2.22	2.7		29.83	28.24	31.42		1.6	1.56	1.65		0.4	0.27	0.54		22.58	17	28.16		1.77	1.49	2.05		7.6	6.55	8.65		1.04	0.94	1.13		0.41	0.35
Bacterial diseases excluding tuberculosis	Immunology and infection	60		4.35	3.18	5.51		29.42	26.13	32.7		19.33	18.99	19.67		8.82	8.66	8.98		51.6	51.19	52.02		7.05	6.72	7.38		6.95	4.2	9.7		38.08	27.22	48.94		7.59	7.2	7.98		17.68	15.25	20.11		8.62	8.04	9.2		3.19	3.09
Bacterial diseases excluding tuberculosis	Immunology and infection	70		20.74	19.79	21.68		42.62	35.77	49.47		33.42	33.3	33.54		21.43	21.07	21.79		76.75	76.64	76.86		23.65	23.06	24.24		21.1	15.94	26.26		71.49	62.83	80.16		26.78	25.57	27.98		43.84	40.14	47.55		33.51	33.16	33.87		12.83	12.6
Bacterial diseases excluding tuberculosis	Immunology and infection	80		69.63	69	70.27		71.8	67.27	76.33		42.8	41.83	43.77		44.42	43.56	45.28		114.69	112.03	117.34		55.85	55.65	56.05		45.08	39.07	51.08		103.9	92.88	114.91		58.63	57.39	59.86		91.51	87.65	95.36		60.81	60.3	61.31		30.16	29.8
Chronic viral hepatitis	Immunology and infection	40		0	0	0		0.3	0.3	0.3		0.5	0.38	0.63		0.04	0.03	0.05		1.08	0.96	1.2		0.01	0.01	0.02		0	0	0		3.1	2.43	3.76		0.03	0	0.06		0.28	0.04	0.52		0.09	0	0.19		0.01	0
Chronic viral hepatitis	Immunology and infection	50		0	0	0		0.63	0.3	0.95		0.77	0.64	0.89		0.16	0.1	0.22		1.84	1.13	2.54		0.06	0.03	0.09		0	0	0		3.7	2.62	4.77		0.09	0.08	0.11		0.35	0.07	0.63		6.23	5.46	6.99		0.02	0
Chronic viral hepatitis	Immunology and infection	60		0.17	0.13	0.21		0.63	0.3	0.95		1.05	0.86	1.24		0.44	0.34	0.55		2.67	1.44	3.9		0.23	0.19	0.28		0.14	0	0.27		4.16	3.1	5.22		0.3	0.29	0.32		1.02	0.45	1.59		21.22	17.35	25.08		0.06	0.03
Chronic viral hepatitis	Immunology and infection	70		0.34	0.29	0.38		1.11	0.3	1.91		1.05	0.86	1.24		0.92	0.82	1.03		3.8	1.89	5.71		0.51	0.45	0.58		0.42	0.14	0.7		5.54	4.77	6.32		1.89	0.78	2.99		1.53	0.98	2.09		34.78	31.36	38.19		0.37	0.19
Chronic viral hepatitis	Immunology and infection	80		0.61	0.54	0.67		1.11	0.3	1.91		1.25	0.86	1.64		1.35	1.16	1.54		4.13	2.12	6.14		0.88	0.72	1.03		0.79	0.75	0.83		5.77	4.77	6.77		4.22	1.23	7.21		2.92	1.53	4.3		46.22	39.21	53.24		0.46	0.3
Ear and upper respiratory tract infections	Immunology and infection	40		0	0	0		0.89	0.6	1.18		0.32	0.25	0.38		0.03	0.02	0.05		0.56	0.36	0.76		0.02	0.02	0.02		0	0	0		2.36	1.97	2.75		0.03	0	0.06		0.63	0.45	0.8		0.19	0	0.38		0	0
Ear and upper respiratory tract infections	Immunology and infection	50		0.05	0.04	0.06		1.88	1.48	2.28		0.58	0.32	0.84		0.2	0.19	0.21		1.49	0.88	2.1		0.05	0.05	0.06		0.13	0	0.27		4.01	3.32	4.69		0.19	0.13	0.25		1.18	1.02	1.34		0.38	0.28	0.47		0.06	0.04
Ear and upper respiratory tract infections	Immunology and infection	60		0.12	0.11	0.14		2.59	1.48	3.71		1.36	0.87	1.86		0.7	0.68	0.71		2.03	1.47	2.58		0.2	0.2	0.21		0.27	0	0.54		5.25	4.12	6.38		0.56	0.45	0.67		3.41	2.13	4.68		0.47	0.28	0.66		0.3	0.19
Ear and upper respiratory tract infections	Immunology and infection	70		0.62	0.51	0.72		3.52	2.33	4.7		1.85	1.12	2.59		1.38	1.34	1.41		2.5	1.74	3.25		0.6	0.59	0.61		0.55	0.28	0.83		6.37	5.41	7.34		1.32	1.2	1.44		6.84	5.52	8.15		0.77	0.57	0.97		0.95	0.76
Ear and upper respiratory tract infections	Immunology and infection	80		1.51	1.31	1.72		4.76	3.54	5.98		1.85	1.12	2.59		2.26	2.08	2.44		3.14	1.97	4.3		1.24	1.16	1.32		1.17	0.61	1.74		7.01	6.04	7.98		2.47	2.37	2.57		11.62	9.98	13.27		0.99	0.68	1.3		1.57	1.37
Encephalitis	Immunology and infection	40		0	0	0		0	0	0		0.19	0.06	0.31		0.01	0.01	0.01		0.12	0.08	0.16		0	0	0.01		0	0	0		1.06	0.34	1.79		0	0	0		0.26	0.21	0.32		0	0	0		0	0
Encephalitis	Immunology and infection	50		0	0	0		0	0	0		0.32	0.13	0.51		0.02	0.02	0.02		0.12	0.08	0.16		0.01	0	0.03		0	0	0		1.78	0.95	2.61		0.02	0	0.03		0.65	0.56	0.74		0	0	0		0	0
Encephalitis	Immunology and infection	60		0.01	0.01	0.01		0.36	0.35	0.36		0.74	0.41	1.07		0.13	0.11	0.15		0.12	0.08	0.16		0.08	0.05	0.12		0.14	0	0.27		3.1	2.99	3.21		0.1	0.1	0.1		1.31	1	1.61		0	0	0		0.05	0.04
Encephalitis	Immunology and infection	70		0.11	0.1	0.12		0.36	0.35	0.36		0.97	0.41	1.53		0.31	0.28	0.34		0.28	0.16	0.4		0.17	0.16	0.17		0.14	0	0.27		4.35	4.03	4.66		0.25	0.25	0.26		2.77	2.32	3.21		0.19	0	0.38		0.27	0.23
Encephalitis	Immunology and infection	80		0.4	0.28	0.52		0.36	0.35	0.36		0.97	0.41	1.53		0.55	0.51	0.6		0.52	0.27	0.77		0.36	0.32	0.41		0.46	0.31	0.62		5.26	4.63	5.9		0.71	0.69	0.73		4.68	4.18	5.19		0.3	0	0.6		0.61	0.61
Eye infections	Immunology and infection	40		0	0	0		0	0	0		0.19	0.12	0.25		0.01	0.01	0.02		0.2	0.08	0.33		0.01	0	0.01		0	0	0		0.9	0.65	1.15		0	0	0		0.35	0.28	0.42		0	0	0		0	0
Eye infections	Immunology and infection	50		0.01	0	0.02		0	0	0		0.45	0.19	0.71		0.05	0.03	0.06		0.43	0.08	0.77		0.01	0.01	0.01		0	0	0		1.53	1.43	1.63		0.05	0	0.09		1.27	1.17	1.38		0	0	0		0.01	0.01
Eye infections	Immunology and infection	60		0.04	0.03	0.05		0.36	0	0.71		0.87	0.61	1.14		0.19	0.14	0.25		0.53	0.08	0.98		0.1	0.08	0.12		0.27	0.14	0.4		3.13	1.91	4.35		0.19	0.15	0.24		1.93	1.91	1.94		0	0	0		0.07	0.04
Eye infections	Immunology and infection	70		0.18	0.16	0.2		0.36	0	0.71		1.19	0.83	1.54		0.48	0.42	0.53		0.69	0.08	1.3		0.26	0.21	0.31		0.28	0.27	0.29		4.38	2.11	6.66		0.49	0.45	0.53		3.38	3.17	3.58		0.1	0	0.19		0.35	0.32
Eye infections	Immunology and infection	80		0.63	0.61	0.65		0.36	0	0.71		1.38	1.07	1.69		0.88	0.76	0.99		0.93	0.34	1.52		0.59	0.53	0.66		0.43	0.27	0.6		5.95	2.9	9		1.29	1.09	1.49		5.63	5.53	5.73		0.57	0.13	1.01		0.77	0.74
HIV	Immunology and infection	40		0	0	0		2.09	0	4.18		0.19	0.06	0.31		0.03	0.03	0.03		0.88	0.71	1.04		0.01	0	0.02		0	0	0		5.56	1.77	9.36		0	0	0		0.14	0.04	0.25		0	0	0		0.01	0
HIV	Immunology and infection	50		0	0	0		2.09	0	4.18		0.19	0.06	0.32		0.08	0.07	0.08		1.22	0.98	1.47		0.02	0	0.03		0	0	0		7.07	2.4	11.73		0.11	0	0.22		0.14	0.04	0.25		0.19	0.19	0.19		0.01	0
HIV	Immunology and infection	60		0.02	0.02	0.02		2.09	0	4.18		0.52	0.06	0.98		0.19	0.18	0.2		1.33	1.03	1.62		0.05	0.03	0.07		0	0	0		12.71	7.36	18.07		0.17	0.03	0.32		0.18	0.05	0.3		0.95	0.47	1.42		0.02	0.01
HIV	Immunology and infection	70		0.06	0.04	0.08		2.53	0	5.05		0.6	0.06	1.13		0.37	0.36	0.39		1.46	1.1	1.82		0.15	0.11	0.18		0	0	0		15.98	10.27	21.69		0.41	0.21	0.6		0.42	0.24	0.6		1.24	0.77	1.72		0.16	0.1
HIV	Immunology and infection	80		0.45	0.35	0.56		2.53	0	5.05		0.67	0.06	1.27		0.62	0.59	0.66		1.74	1.61	1.86		0.35	0.31	0.4		0.35	0.34	0.35		16.44	10.71	22.17		0.95	0.59	1.32		0.7	0.47	0.92		1.97	1.82	2.12		0.35	0.2
Immunodeficiencies	Immunology and infection	40		0	0	0		0	0	0		0	0	0		0	0	0		0.04	0	0.08		0.04	0	0.09		0	0	0		0.16	0.08	0.24		0	0	0		0.12	0.02	0.23		0	0	0		0	0
Immunodeficiencies	Immunology and infection	50		0	0	0		0	0	0		0	0	0		0	0	0		0.04	0	0.08		0.05	0	0.1		0	0	0		0.16	0.08	0.24		0	0	0		0.99	0.18	1.8		0	0	0		0	0
Immunodeficiencies	Immunology and infection	60		0	0	0		1.06	0	2.12		0.14	0.07	0.21		0.08	0.05	0.1		0.04	0	0.08		0.09	0	0.17		0	0	0		0.31	0.16	0.46		0.52	0	1.03		4.01	2.27	5.74		0	0	0		0.7	0
Immunodeficiencies	Immunology and infection	70		0.02	0.01	0.03		1.06	0	2.12		0.3	0.23	0.37		0.11	0.06	0.16		0.04	0	0.08		0.11	0.01	0.2		0	0	0		5.04	0.83	9.26		0.55	0.02	1.09		15.24	12.92	17.57		0	0	0		2.1	0
Immunodeficiencies	Immunology and infection	80		0.03	0.01	0.06		1.06	0	2.12		0.3	0.23	0.37		0.42	0.26	0.59		0.04	0	0.08		0.2	0.07	0.33		0.15	0	0.31		6.02	0.83	11.21		0.63	0.02	1.24		40.58	32.55	48.6		0.33	0.33	0.34		2.62	0.11
Infection of anal and rectal regions	Immunology and infection	40		0	0	0		0	0	0		0	0	0		0.01	0	0.01		0.12	0.12	0.12		0.01	0	0.01		0	0	0		0.59	0.24	0.94		0	0	0		0.07	0.02	0.12		0	0	0		0	0
Infection of anal and rectal regions	Immunology and infection	50		0	0	0		0	0	0		0.13	0.13	0.13		0.02	0.01	0.04		0.17	0.16	0.17		0.03	0.02	0.03		0	0	0		0.59	0.24	0.94		0.02	0	0.03		0.32	0.25	0.39		0	0	0		0.01	0
Infection of anal and rectal regions	Immunology and infection	60		0.03	0.01	0.05		0	0	0		0.21	0.2	0.21		0.05	0.04	0.07		0.38	0.3	0.46		0.14	0.1	0.17		0	0	0		0.59	0.24	0.94		0.1	0.1	0.1		0.65	0.59	0.7		0	0	0		0.02	0.01
Infection of anal and rectal regions	Immunology and infection	70		0.07	0.05	0.1		0	0	0		0.28	0.2	0.37		0.09	0.08	0.11		0.58	0.38	0.79		0.36	0.29	0.44		0	0	0		0.87	0.61	1.14		0.25	0.22	0.29		0.87	0.79	0.95		0.1	0	0.19		0.07	0.04
Infection of anal and rectal regions	Immunology and infection	80		0.2	0.2	0.21		1.46	0	2.92		0.28	0.2	0.37		0.13	0.13	0.14		0.58	0.38	0.79		0.63	0.58	0.68		0	0	0		0.87	0.61	1.14		0.38	0.32	0.43		1.36	1.23	1.49		0.1	0	0.19		0.15	0.14
Infection of bones and joints	Immunology and infection	40		0	0	0		0.63	0	1.26		0.13	0.12	0.13		0.03	0.02	0.04		0.45	0	0.91		0	0	0.01		0	0	0		0	0	0		0.02	0	0.03		0.37	0.11	0.63		0	0	0		0	0
Infection of bones and joints	Immunology and infection	50		0	0	0		0.63	0	1.26		0.26	0.26	0.26		0.4	0.37	0.43		0.76	0.26	1.25		0.04	0.03	0.05		0	0	0		0.18	0.09	0.26		0.11	0.06	0.16		0.53	0.21	0.85		0	0	0		0.04	0.04
Infection of bones and joints	Immunology and infection	60		0.12	0.07	0.18		1.38	0.63	2.13		0.4	0.32	0.48		1.24	1.18	1.31		1.54	1.13	1.94		0.18	0.12	0.24		0.13	0	0.27		0.18	0.09	0.26		0.66	0.45	0.87		0.64	0.25	1.03		0.19	0	0.38		0.43	0.37
Infection of bones and joints	Immunology and infection	70		0.92	0.76	1.08		4.39	0.63	8.16		0.89	0.66	1.12		2.78	2.7	2.86		2.2	1.95	2.46		0.72	0.63	0.81		0.13	0	0.27		0.18	0.09	0.26		2.46	2.35	2.56		2.26	1.18	3.33		2.08	1.99	2.17		1.55	1.49
Infection of bones and joints	Immunology and infection	80		2.4	2.18	2.63		4.96	1.21	8.7		0.89	0.66	1.12		5.12	5.11	5.14		3.97	2.28	5.66		1.61	1.51	1.71		0.46	0.44	0.47		1.48	0.9	2.07		5.04	4.42	5.66		3.71	2.81	4.62		3.09	2.98	3.2		2.52	2.36
Infection of liver	Immunology and infection	40		0	0	0		0	0	0		0	0	0		0	0	0		0.08	0.04	0.12		0.01	0.01	0.01		0	0	0		1.79	0.9	2.67		0.03	0	0.06		0.81	0.56	1.05		0	0	0		0	0
Infection of liver	Immunology and infection	50		0.01	0	0.02		0.65	0	1.3		0	0	0		0.06	0.03	0.1		0.13	0.08	0.18		0.04	0.03	0.06		0	0	0		2.09	0.9	3.29		0.05	0.02	0.08		1.8	1.06	2.55		5.48	2.83	8.14		0.02	0.01
Infection of liver	Immunology and infection	60		0.11	0.1	0.13		0.65	0	1.3		0	0	0		0.22	0.15	0.28		0.51	0.34	0.69		0.16	0.12	0.2		0.41	0.14	0.68		4.18	1.7	6.66		0.45	0.38	0.52		5.02	4.31	5.73		19.4	14.49	24.31		0.17	0.04
Infection of liver	Immunology and infection	70		0.41	0.39	0.43		0.65	0	1.3		0.16	0.08	0.24		0.51	0.48	0.54		1.32	1.04	1.6		0.43	0.31	0.55		0.96	0.41	1.52		9	4.92	13.09		0.97	0.66	1.28		6.37	5.49	7.25		37.72	27.27	48.17		0.49	0.27
Infection of liver	Immunology and infection	80		0.64	0.63	0.64		0.65	0	1.3		0.16	0.08	0.24		0.96	0.87	1.06		1.54	1.15	1.94		0.84	0.74	0.94		1.92	1.86	1.97		11.44	9.03	13.85		1.76	1.19	2.32		8.38	8.12	8.63		57.85	37.56	78.14		0.74	0.54
Infection of skin and subcutaneous tissues	Immunology and infection	40		0.01	0	0.02		2.95	2.36	3.54		1.14	1.06	1.21		0.11	0.1	0.11		0.84	0.66	1.03		0.06	0.05	0.07		0	0	0		2.58	2.5	2.65		0.05	0.02	0.08		0.77	0.52	1.01		0	0	0		0.06	0.06
Infection of skin and subcutaneous tissues	Immunology and infection	50		0.19	0.09	0.28		5.32	4.3	6.34		2.06	1.86	2.27		0.66	0.64	0.69		2.4	2.33	2.47		0.25	0.25	0.26		0.13	0	0.27		4.11	3.37	4.85		0.32	0.25	0.38		1.53	1.18	1.88		0.38	0	0.75		0.16	0.16
Infection of skin and subcutaneous tissues	Immunology and infection	60		0.59	0.41	0.78		8.62	6.45	10.79		4.64	4.15	5.13		2.16	2.16	2.16		4.06	3.98	4.14		1.11	0.98	1.24		1.35	0.41	2.3		7.67	7.25	8.08		1.27	1.15	1.4		3.76	3.46	4.06		1.42	0.85	1.99		0.62	0.58
Infection of skin and subcutaneous tissues	Immunology and infection	70		2.33	2.18	2.48		10.05	7.38	12.72		7.78	7.28	8.29		4.63	4.54	4.73		9.04	8.11	9.97		3.18	3.18	3.18		2.91	1.81	4		11.41	10.37	12.46		4.54	4.22	4.87		10.82	10.39	11.26		6.03	5.01	7.05		2.75	2.6
Infection of skin and subcutaneous tissues	Immunology and infection	80		7.45	7.21	7.69		14.03	10.57	17.49		9.87	9.48	10.27		9.53	9.51	9.56		13.2	11.95	14.46		7.63	7.61	7.64		6.49	6.22	6.76		18.17	16.41	19.94		10.41	9.38	11.44		21.66	21.56	21.77		10.98	10.59	11.37		6.33	6.31
Infections of other or unspecified organs	Immunology and infection	40		0.01	0	0.02		5.96	4.16	7.77		2.14	2.08	2.21		0.12	0.1	0.13		3.01	1.74	4.28		0.07	0.05	0.09		0	0	0		8.26	6.57	9.95		0.05	0.02	0.08		3	1.61	4.38		0	0	0		0.05	0.03
Infections of other or unspecified organs	Immunology and infection	50		0.41	0.16	0.67		7.9	5.69	10.1		4.78	4.64	4.92		0.73	0.68	0.78		6.9	4.84	8.95		0.35	0.29	0.41		0.13	0	0.27		12.88	11.98	13.78		0.61	0.54	0.69		6.55	5.88	7.23		0.57	0.47	0.66		0.18	0.17
Infections of other or unspecified organs	Immunology and infection	60		1.17	0.65	1.69		11.6	7.11	16.08		9.59	9.28	9.89		2.98	2.8	3.16		11.36	8.89	13.82		1.75	1.53	1.97		2.97	1.91	4.04		24.01	22.09	25.92		3.25	2.95	3.55		13.99	12.47	15.51		4.11	3.72	4.5		1.22	1.03
Infections of other or unspecified organs	Immunology and infection	70		5.17	4.04	6.29		16.84	11.12	22.57		15.88	14.34	17.42		6.91	6.7	7.12		16.06	14.55	17.57		5.63	5.37	5.89		8.65	5.84	11.46		34.26	31.79	36.73		10.1	9.26	10.95		26.74	23.92	29.57		13.08	11.57	14.59		5.56	5.02
Infections of other or unspecified organs	Immunology and infection	80		17.22	15.99	18.45		29.94	22.35	37.54		19.06	17.78	20.35		14.44	13.77	15.12		24.16	22.64	25.67		13.55	13.35	13.74		18.72	13.65	23.79		45.97	43.76	48.18		20.05	18.06	22.03		47.71	44.93	50.48		23.77	18.59	28.94		12.18	11.67
Infections of the digestive system	Immunology and infection	40		0.01	0	0.02		0.88	0	1.76		0.63	0.19	1.07		0.03	0.03	0.04		0.88	0.76	1		0.22	0.2	0.25		0	0	0		2.63	2.29	2.97		0.05	0.03	0.06		0.65	0.51	0.79		0	0	0		0.01	0.01
Infections of the digestive system	Immunology and infection	50		0.1	0.08	0.12		1.52	0.65	2.4		0.96	0.45	1.46		0.34	0.32	0.37		3.81	3.76	3.87		0.67	0.66	0.67		0	0	0		4.98	3.75	6.2		0.46	0.41	0.5		1.59	1.14	2.03		0.66	0.09	1.23		0.01	0.01
Infections of the digestive system	Immunology and infection	60		0.61	0.38	0.84		1.99	1.71	2.27		2.54	2.44	2.64		1.58	1.49	1.68		7.62	7.58	7.66		2.73	2.62	2.83		1.76	1.62	1.9		9.5	7.72	11.28		1.91	1.66	2.16		3.33	2.21	4.46		2.96	2.48	3.43		0.64	0.55
Infections of the digestive system	Immunology and infection	70		2.6	1.98	3.22		6.79	4.67	8.91		5.27	4.46	6.07		4.78	4.6	4.97		11.49	11.15	11.84		9.95	9.72	10.17		5.98	5.48	6.48		17.13	12.69	21.57		5.83	5.43	6.24		8.74	7.79	9.69		8.34	8.08	8.59		3.01	2.74
Infections of the digestive system	Immunology and infection	80		8.51	7.9	9.12		9.72	7.81	11.63		6.75	5.83	7.66		10.32	10.06	10.59		16.29	15.74	16.83		23.42	23.38	23.46		11.47	10.66	12.29		25.24	22.47	28		14.17	13.22	15.11		17.09	16.45	17.74		12.76	11.99	13.54		6.81	6.41
Infections of the heart	Immunology and infection	40		0	0	0		1.48	1.18	1.79		0.32	0.19	0.44		0.03	0.02	0.05		0.36	0.36	0.36		0.03	0.01	0.04		0	0	0		0.51	0.51	0.52		0.02	0	0.03		0.28	0.26	0.3		0	0	0		0.01	0
Infections of the heart	Immunology and infection	50		0.03	0.02	0.04		1.48	1.18	1.79		0.52	0.46	0.58		0.14	0.12	0.16		1.01	0.97	1.05		0.1	0.07	0.12		0	0	0		0.82	0.72	0.91		0.19	0.16	0.22		0.6	0.49	0.71		0.28	0.09	0.47		0.05	0.03
Infections of the heart	Immunology and infection	60		0.1	0.08	0.12		1.48	1.18	1.79		1.23	0.89	1.56		0.49	0.47	0.52		1.51	1.35	1.67		0.31	0.29	0.34		0.82	0.68	0.96		1.32	1.09	1.55		0.51	0.5	0.53		1.13	0.95	1.31		2	1.54	2.47		0.29	0.27
Infections of the heart	Immunology and infection	70		0.61	0.57	0.65		2.47	1.18	3.76		2.2	1.89	2.5		1.27	1.16	1.37		2.06	1.68	2.43		1.05	1.04	1.05		1.94	1.79	2.09		5.42	5.18	5.66		2.41	2.13	2.69		2.84	2.18	3.5		7.1	5.16	9.05		1.62	1.5
Infections of the heart	Immunology and infection	80		1.94	1.68	2.2		4.16	2.86	5.46		2.89	2.69	3.09		2.47	2.29	2.66		3.01	2.64	3.39		2.4	2.38	2.42		2.74	2.74	2.75		9.5	8.39	10.62		3.3	3.27	3.34		6.29	5.39	7.2		14.83	11.81	17.86		2.93	2.92
Lower respiratory tract infections	Immunology and infection	40		0	0	0		8.96	6.03	11.9		1.7	1.65	1.76		0.14	0.13	0.16		1.54	0.73	2.35		0.05	0.03	0.07		0	0	0		7.75	6.52	8.98		0.06	0.03	0.09		3.1	2.14	4.06		0.28	0.09	0.47		0.05	0.01
Lower respiratory tract infections	Immunology and infection	50		0.26	0.19	0.33		13.29	8.67	17.92		5.82	4.75	6.89		0.97	0.91	1.03		3.67	2.7	4.65		0.38	0.26	0.51		0.4	0	0.81		10.97	9.8	12.14		1.22	1.22	1.22		7.09	7.09	7.1		1.13	1.13	1.13		0.85	0.82
Lower respiratory tract infections	Immunology and infection	60		1.55	1.32	1.78		15.78	11.09	20.47		14.66	12.32	17		4.83	4.66	5		12.07	9.96	14.19		1.94	1.85	2.02		4.74	4.32	5.15		24.87	22.29	27.46		8.09	5.73	10.45		17.96	17.95	17.96		6.6	5.54	7.66		7.77	7.53
Lower respiratory tract infections	Immunology and infection	70		13.94	12.31	15.57		30.29	15.92	44.67		26.96	22.66	31.25		17.07	16.65	17.48		27.87	22.61	33.14		12.87	12.39	13.35		18.91	13.37	24.45		72.13	59.79	84.48		26.57	21.8	31.35		49.69	47.52	51.86		23.22	21.2	25.24		41.99	39.41
Lower respiratory tract infections	Immunology and infection	80		65.56	61.08	70.03		52.52	45.65	59.39		35.78	33.35	38.2		45.74	45.45	46.03		56.45	48.58	64.33		43.53	41.65	45.4		43.56	37.06	50.07		131.11	107.23	154.99		70.89	64.35	77.44		122.27	119.81	124.73		47.52	45.74	49.31		115.3	113.16
Lupus erythematosus local and systemic	Immunology and infection	40		0	0	0		0	0	0		2.4	0	4.79		0.02	0	0.03		0.17	0	0.33		0	0	0		0	0	0		0	0	0		0	0	0		0	0	0		0	0	0		0	0
Lupus erythematosus local and systemic	Immunology and infection	50		0	0	0		0	0	0		2.53	0.26	4.79		0.1	0.06	0.14		0.43	0.17	0.69		0.01	0	0.02		0	0	0		0	0	0		0.09	0	0.19		0.07	0.07	0.07		0	0	0		0	0
Lupus erythematosus local and systemic	Immunology and infection	60		0.01	0	0.02		0	0	0		2.89	0.99	4.8		0.4	0.25	0.55		0.55	0.26	0.83		0.09	0.04	0.14		0	0	0		0.11	0	0.22		0.96	0.45	1.47		0.07	0.07	0.07		0	0	0		0.13	0.12
Lupus erythematosus local and systemic	Immunology and infection	70		0.3	0.18	0.42		0	0	0		3.29	1.6	4.97		1.16	0.84	1.47		1.98	1.54	2.41		0.21	0.1	0.31		2.39	1.55	3.23		1.95	0.48	3.42		1.1	0.68	1.52		0.23	0.19	0.27		0.3	0	0.6		0.64	0.42
Lupus erythematosus local and systemic	Immunology and infection	80		0.41	0.27	0.56		0	0	0		3.29	1.6	4.97		2.86	1.82	3.91		2.1	1.54	2.66		0.45	0.37	0.54		2.39	1.55	3.23		1.95	0.48	3.42		1.63	1.34	1.92		1.83	1.65	2		0.64	0.62	0.66		0.91	0.69
Meningitis	Immunology and infection	40		0	0	0		1.48	0.58	2.38		0.5	0.32	0.69		0.03	0.03	0.04		0.44	0.36	0.52		0.03	0.02	0.04		0	0	0		1.66	1.19	2.12		0.02	0	0.03		0.47	0.42	0.52		0	0	0		0	0
Meningitis	Immunology and infection	50		0.02	0.01	0.03		1.48	0.58	2.38		0.9	0.71	1.09		0.14	0.1	0.18		0.78	0.49	1.08		0.11	0.09	0.14		0	0	0		2.58	1.69	3.47		0.13	0.09	0.16		1.06	0.93	1.18		0.19	0.19	0.19		0.05	0.03
Meningitis	Immunology and infection	60		0.11	0.06	0.17		1.84	0.58	3.09		2.2	2.1	2.29		0.54	0.46	0.62		1.28	1.01	1.55		0.37	0.27	0.47		0.67	0.27	1.08		3.85	2.48	5.22		0.44	0.32	0.55		2.09	1.85	2.33		0.38	0.28	0.47		0.31	0.21
Meningitis	Immunology and infection	70		0.59	0.44	0.74		2.82	2.1	3.54		3.41	3.39	3.42		1.29	1.17	1.4		1.99	1.63	2.35		1.04	0.95	1.12		1.54	0.7	2.38		6.02	4.1	7.94		1.25	1.07	1.42		5.02	4.49	5.56		1.28	1.25	1.31		1.6	1.56
Meningitis	Immunology and infection	80		2.01	2.01	2.02		4.51	3.26	5.76		4.15	4.09	4.21		2.55	2.34	2.76		3.04	2.62	3.47		2.29	2.13	2.45		2	1.35	2.66		7.92	6.34	9.51		2.66	2.19	3.14		9.67	9.58	9.76		3.29	2.71	3.88		3.19	2.96
Mycoses	Immunology and infection	40		0	0	0		2.39	1.81	2.97		0.44	0.38	0.51		0.04	0.03	0.05		0.36	0.2	0.51		0.03	0.01	0.04		0	0	0		1.02	0.51	1.52		0.02	0	0.03		0.78	0.63	0.94		0	0	0		0	0
Mycoses	Immunology and infection	50		0.02	0.01	0.03		2.39	1.81	2.97		0.58	0.58	0.58		0.14	0.11	0.16		0.59	0.49	0.69		0.1	0.1	0.1		0	0	0		1.41	0.73	2.09		0.17	0.13	0.22		1.42	1.35	1.49		0.09	0	0.19		0.05	0.01
Mycoses	Immunology and infection	60		0.1	0.07	0.14		2.39	1.81	2.97		1.36	1.2	1.52		0.49	0.47	0.5		1.24	0.81	1.66		0.28	0.25	0.31		0.54	0.27	0.81		2.36	1.82	2.9		0.4	0.34	0.47		3.25	2.39	4.1		0.57	0	1.14		0.31	0.25
Mycoses	Immunology and infection	70		0.52	0.41	0.63		3.38	2.33	4.42		2.33	1.75	2.9		1.13	1.1	1.15		1.86	1.02	2.7		0.93	0.89	0.98		1.53	0.55	2.5		4.02	3	5.04		1.23	0.94	1.52		6.21	4.78	7.63		1.39	1.34	1.43		1.62	1.46
Mycoses	Immunology and infection	80		1.84	1.63	2.04		5.07	3.98	6.17		3.02	2.45	3.59		2.38	2.29	2.47		2.66	2.36	2.96		2.13	2.1	2.16		2.47	1.99	2.96		6.4	5.53	7.27		2.47	1.98	2.97		10.82	9.41	12.23		3.48	2.17	4.79		3.17	2.94
Non-acute cystitis	Immunology and infection	40		0.01	0	0.02		0	0	0		0	0	0		0	0	0		1.41	0.77	2.04		0	0	0		0	0	0		0.08	0.08	0.08		0	0	0		0.03	0.02	0.05		0	0	0		0	0
Non-acute cystitis	Immunology and infection	50		0.27	0.23	0.31		0	0	0		0.07	0.07	0.07		0.04	0.01	0.08		5.23	1.85	8.62		0.01	0	0.02		0	0	0		0.08	0.08	0.08		0.02	0	0.03		0.25	0.05	0.44		0	0	0		0	0
Non-acute cystitis	Immunology and infection	60		1.81	1.78	1.84		0	0	0		0.14	0.14	0.14		0.31	0.24	0.38		6.23	3.13	9.34		0.06	0.06	0.07		0	0	0		0.2	0.08	0.32		0.65	0.6	0.7		0.3	0.09	0.51		0	0	0		0.02	0.01
Non-acute cystitis	Immunology and infection	70		8.81	8.09	9.53		0.9	0	1.8		0.31	0.23	0.39		1.13	1.13	1.14		8.11	5.71	10.51		0.35	0.31	0.4		0.14	0	0.28		0.69	0.54	0.85		1.43	1.34	1.52		0.59	0.44	0.74		0.2	0.1	0.3		0.22	0.07
Non-acute cystitis	Immunology and infection	80		24.23	20.87	27.59		0.9	0	1.8		0.31	0.23	0.39		2.18	2.01	2.35		9.84	7.73	11.96		1.11	0.94	1.29		0.14	0	0.28		0.89	0.73	1.04		3.44	3.34	3.55		1.21	0.95	1.46		0.2	0.1	0.3		0.55	0.21
Pancreatitis	Immunology and infection	40		0	0	0		0	0	0		0.31	0.13	0.5		0.01	0	0.01		1.33	0.4	2.26		0.02	0.01	0.02		0	0	0		0.93	0.59	1.26		0	0	0		0.05	0	0.11		0	0	0		0.01	0
Pancreatitis	Immunology and infection	50		0.1	0	0.21		0	0	0		0.31	0.13	0.5		0.14	0.13	0.15		1.73	0.8	2.66		0.07	0.05	0.09		0.27	0	0.54		3.51	1.91	5.12		0.03	0.02	0.05		0.14	0.02	0.26		0.38	0.09	0.66		0.16	0.16
Pancreatitis	Immunology and infection	60		0.17	0.02	0.31		0	0	0		0.38	0.26	0.5		0.44	0.42	0.47		1.94	1.12	2.76		0.29	0.29	0.29		5.01	2.3	7.73		5.19	4.74	5.65		0.92	0.82	1.01		0.47	0.33	0.61		1.52	0.76	2.28		0.32	0.27
Pancreatitis	Immunology and infection	70		0.97	0.57	1.37		2.78	0.96	4.6		0.69	0.43	0.95		1.08	1.08	1.08		2.39	1.39	3.39		0.8	0.72	0.88		8.1	5.9	10.31		6.88	5.26	8.51		2.49	1.91	3.07		1.61	1.41	1.81		3.12	2.69	3.54		1.01	0.98
Pancreatitis	Immunology and infection	80		2.28	1.84	2.71		2.78	0.96	4.6		1.41	0.85	1.97		2.24	2.23	2.26		3.16	2.79	3.53		1.99	1.7	2.28		12.07	9.64	14.5		13.9	12.61	15.19		4.67	3.65	5.69		3.35	2.47	4.24		5.89	5.28	6.5		1.59	1.56
Peritonitis	Immunology and infection	40		0.01	0	0.02		0.6	0.58	0.62		0.32	0	0.64		0.02	0.02	0.02		0.68	0.56	0.79		0.18	0.18	0.19		0	0	0		0.91	0.75	1.06		0.02	0	0.03		0.11	0.07	0.14		0	0	0		0.01	0
Peritonitis	Immunology and infection	50		0.26	0.03	0.49		1.59	0.61	2.57		0.71	0.33	1.1		0.3	0.28	0.33		3.73	3.28	4.19		0.78	0.76	0.8		0.27	0.27	0.27		2.19	1.84	2.53		0.57	0.22	0.92		0.78	0.59	0.97		0.28	0.09	0.47		0.03	0.01
Peritonitis	Immunology and infection	60		1.02	0.88	1.16		2.31	0.96	3.66		2.14	1.09	3.19		2.54	2.44	2.65		7.46	5.89	9.03		4.02	3.55	4.49		2.98	1.76	4.2		6.02	4.15	7.9		3.24	2.89	3.59		2	1.67	2.33		2.77	1.82	3.71		0.69	0.53
Peritonitis	Immunology and infection	70		5.78	5.58	5.98		9.42	5.6	13.24		5.04	3.27	6.82		9.56	9.37	9.75		11.95	10.86	13.03		17.69	16.79	18.6		11.04	6.08	16.01		14.4	11.7	17.09		11.7	11.52	11.88		9.38	7.95	10.82		9.2	6.97	11.43		4.58	3.93
Peritonitis	Immunology and infection	80		19.01	18.39	19.63		17.95	17.63	18.28		6.5	4.88	8.11		25.03	24.75	25.31		22.16	21.95	22.38		44.35	43.41	45.28		20.58	18.29	22.87		33.88	20.47	47.29		27.36	27.14	27.57		28.05	25.25	30.86		16.59	15.81	17.37		13.25	12.32
Septicaemia	Immunology and infection	40		0	0	0		6.28	4.39	8.16		0.69	0.5	0.88		0.07	0.06	0.07		1.12	0.8	1.43		0.08	0.04	0.11		0	0	0		3.87	3.08	4.67		0.05	0.05	0.05		1.69	1.64	1.75		0	0	0		0.01	0
Septicaemia	Immunology and infection	50		0.12	0.08	0.17		7.59	6.05	9.13		1.5	1.42	1.58		0.46	0.41	0.5		2.62	2.08	3.16		0.29	0.23	0.35		0.27	0	0.54		6.31	5.14	7.47		0.33	0.32	0.35		3.42	2.79	4.04		0.19	0.09	0.28		0.1	0.06
Septicaemia	Immunology and infection	60		0.37	0.27	0.48		9.47	8	10.94		4.58	3.89	5.27		1.59	1.45	1.73		5.15	4.8	5.5		1.11	1.02	1.2		2.71	1.76	3.65		11.71	9.99	13.43		1.46	1.43	1.49		7.52	6.87	8.18		1.34	0.85	1.83		0.79	0.68
Septicaemia	Immunology and infection	70		2.14	2.09	2.18		13.7	13.35	14.05		7.76	6.35	9.17		3.7	3.64	3.76		8.94	7.56	10.32		3.6	3.56	3.64		8.07	7.8	8.34		23.04	16.8	29.29		4.58	4.54	4.62		17.58	16.83	18.32		9.29	8.05	10.53		3.51	3.23
Septicaemia	Immunology and infection	80		7.58	7.48	7.68		19.45	18.93	19.97		9.34	7.88	10.8		7.33	7.18	7.47		13.33	11.67	15		8.3	8.21	8.4		18.53	16.3	20.77		33.31	26.99	39.64		9.91	9.64	10.17		33.24	32.32	34.15		18.21	15.31	21.11		7.79	7.52
Systemic sclerosis	Immunology and infection	40		0	0	0		0	0	0		0	0	0		0.06	0	0.12		0	0	0		0	0	0		0	0	0		1.32	1.32	1.32		0	0	0		0.09	0.09	0.09		0	0	0		0	0
Systemic sclerosis	Immunology and infection	50		0	0	0		0	0	0		0	0	0		0.31	0.01	0.61		0.72	0	1.44		0	0	0		0	0	0		1.32	1.32	1.32		0	0	0		0.14	0.12	0.16		0	0	0		0	0
Systemic sclerosis	Immunology and infection	60		0	0	0		0	0	0		0	0	0		0.42	0.11	0.73		0.72	0	1.44		0.06	0.03	0.08		0	0	0		1.32	1.32	1.32		0	0	0		0.29	0.27	0.31		0	0	0		0.11	0
Systemic sclerosis	Immunology and infection	70		0.07	0.07	0.07		0	0	0		0	0	0		0.88	0.64	1.13		0.82	0.1	1.53		0.12	0.1	0.14		0	0	0		1.51	1.51	1.51		0	0	0		0.34	0.27	0.42		0	0	0		0.23	0.09
Systemic sclerosis	Immunology and infection	80		0.15	0.1	0.2		0	0	0		0	0	0		1.15	0.95	1.36		1.04	0.55	1.52		0.36	0.24	0.48		0.15	0.15	0.16		1.51	1.51	1.51		0.11	0.09	0.14		0.55	0.5	0.6		0	0	0		0.41	0.21
Urinary tract infections	Immunology and infection	40		0.03	0	0.06		1.19	0.29	2.09		1.14	0.83	1.45		0.05	0.05	0.06		10.47	7.08	13.87		0.11	0.08	0.15		0	0	0		1.92	1.68	2.15		0.05	0.03	0.06		0.24	0.16	0.33		0	0	0		0.02	0
Urinary tract infections	Immunology and infection	50		1.07	0.84	1.3		1.52	0.63	2.41		2.78	2.02	3.54		0.57	0.52	0.62		24	18.96	29.05		0.49	0.43	0.56		0.13	0.13	0.13		4.92	4.19	5.65		0.44	0.43	0.46		0.63	0.56	0.71		0.09	0	0.19		0.11	0.07
Urinary tract infections	Immunology and infection	60		4.48	3.98	4.97		2.96	1	4.91		8.31	5.97	10.64		2.44	2.28	2.61		39.22	31.5	46.94		2.64	2.46	2.82		2.03	0.81	3.26		7.96	6.85	9.06		7.91	3.47	12.36		1.93	1.64	2.22		1.14	1.05	1.24		0.7	0.47
Urinary tract infections	Immunology and infection	70		21.15	19.19	23.11		9.08	7.51	10.65		15.69	12.59	18.78		7.29	7.16	7.41		57.67	51.7	63.64		8.25	7.79	8.7		5.7	4.51	6.88		15.73	10.7	20.77		23.91	11.57	36.25		6.48	6.41	6.54		6.57	5.69	7.45		3.23	3.01
Urinary tract infections	Immunology and infection	80		62.69	59.73	65.66		19.21	18.37	20.05		20.89	18.42	23.36		17.78	17.48	18.08		82.15	74.64	89.65		22.46	20.12	24.81		16.32	13.84	18.8		27.15	19.44	34.86		49.47	25.44	73.51		18.74	18.22	19.25		15.3	13.19	17.4		11.78	11.73
Viral diseases excluding chronic hepatitis/HIV	Immunology and infection	40		0	0	0		2.99	1.76	4.21		0.75	0.75	0.76		0.08	0.03	0.12		0.49	0.36	0.61		0.02	0.01	0.03		0	0	0		5.6	4.43	6.78		0.03	0	0.06		1.51	1.51	1.51		0	0	0		0.01	0
Viral diseases excluding chronic hepatitis/HIV	Immunology and infection	50		0.03	0.01	0.05		3.31	1.76	4.86		1.28	1.08	1.48		0.25	0.25	0.26		1.06	0.81	1.31		0.07	0.04	0.09		0.13	0	0.27		8.35	8.21	8.5		0.19	0.11	0.27		4.12	3.66	4.59		0.66	0.66	0.66		0.02	0.01
Viral diseases excluding chronic hepatitis/HIV	Immunology and infection	60		0.12	0.08	0.17		4.01	2.79	5.24		2.77	2.56	2.98		0.82	0.8	0.84		2.08	1.72	2.44		0.3	0.29	0.32		0.27	0.27	0.27		13.35	12.61	14.09		0.82	0.61	1.03		8.05	7.77	8.32		1.71	1.71	1.72		0.27	0.22
Viral diseases excluding chronic hepatitis/HIV	Immunology and infection	70		0.45	0.32	0.59		5.47	4.64	6.3		4.49	4.19	4.78		1.81	1.75	1.87		2.62	2.09	3.15		0.82	0.8	0.84		0.56	0.27	0.86		17.07	16.67	17.48		1.94	1.62	2.26		14.15	13.08	15.22		3.79	3.58	3.99		1.04	1.02
Viral diseases excluding chronic hepatitis/HIV	Immunology and infection	80		1.93	1.84	2.02		6.59	5.68	7.5		4.81	4.39	5.22		3.3	3.28	3.32		3.84	2.82	4.86		1.81	1.77	1.85		1.58	0.58	2.58		19.4	18.69	20.12		3.87	3.6	4.14		20.11	19	21.23		7.11	4.67	9.56		2.18	2.03
Ankylosing spondylitis	Musculoskeletal	40		0	0	0		0	0	0		0.06	0	0.13		0	0	0		0.08	0.04	0.12		0	0	0		0	0	0		0.7	0	1.39		0	0	0		0	0	0		0	0	0		0	0
Ankylosing spondylitis	Musculoskeletal	50		0	0	0		0	0	0		1.18	0.33	2.03		0	0	0		0.66	0.09	1.23		0	0	0		0	0	0		0.7	0	1.39		0.09	0.03	0.16		0	0	0		0	0	0		0.01	0
Ankylosing spondylitis	Musculoskeletal	60		0.06	0.06	0.06		0.37	0	0.74		1.45	0.46	2.44		0.07	0.05	0.08		2.78	0.35	5.21		0.08	0.08	0.09		0	0	0		0.93	0.23	1.63		0.89	0.57	1.22		0.07	0	0.14		0.19	0	0.38		0.01	0
Ankylosing spondylitis	Musculoskeletal	70		0.29	0.13	0.45		14.79	0	29.59		1.7	0.54	2.86		0.29	0.23	0.36		2.86	0.35	5.36		0.33	0.25	0.41		0.28	0	0.57		2.71	1.78	3.64		4.27	3.58	4.96		0.62	0.46	0.78		0.39	0.1	0.67		0.31	0.21
Ankylosing spondylitis	Musculoskeletal	80		0.98	0.56	1.4		14.79	0	29.59		1.7	0.54	2.86		0.53	0.42	0.65		3.2	0.46	5.94		0.46	0.37	0.54		0.45	0	0.89		3.9	1.78	6.02		4.74	4.17	5.31		1.09	0.85	1.33		0.51	0.35	0.67		0.56	0.53
Enteropathic arthropathy	Musculoskeletal	40		0	0	0		0	0	0		0	0	0		0.01	0	0.01		0.29	0.25	0.33		0.02	0.01	0.03		0.4	0	0.81		0.18	0.16	0.2		0	0	0		0.07	0	0.14		0	0	0		0	0
Enteropathic arthropathy	Musculoskeletal	50		0	0	0		2.24	0	4.47		0.53	0.2	0.85		0.22	0.19	0.25		1.76	1.21	2.31		0.06	0.04	0.08		0.4	0	0.81		0.93	0.69	1.17		0.25	0.24	0.27		0.25	0.02	0.48		0	0	0		0.01	0
Enteropathic arthropathy	Musculoskeletal	60		0.14	0.06	0.21		2.24	0	4.47		0.53	0.2	0.85		0.79	0.69	0.88		8.74	2.32	15.16		0.33	0.21	0.45		0.54	0.27	0.81		1.28	0.96	1.6		2.41	2.39	2.43		3.06	0.13	5.99		0.09	0	0.19		0.5	0.38
Enteropathic arthropathy	Musculoskeletal	70		0.94	0.52	1.36		3.17	0	6.34		0.53	0.2	0.85		1.78	1.76	1.81		8.81	2.32	15.3		1.09	0.81	1.36		1.67	0.27	3.07		2	1.82	2.19		3.44	3.35	3.53		3.25	0.5	6.01		0.49	0	0.98		1.28	0.92
Enteropathic arthropathy	Musculoskeletal	80		1.75	1.09	2.42		3.17	0	6.34		0.53	0.2	0.85		3.09	2.9	3.27		8.94	2.32	15.56		2.08	1.81	2.34		4.63	0.72	8.54		2.2	2.01	2.39		4.43	4.05	4.82		4.56	2.28	6.85		0.94	0.33	1.54		1.65	1.33
Enthesopathies and synovial disorders	Musculoskeletal	40		0	0	0		0.32	0.32	0.32		2.21	1.59	2.84		0.16	0.15	0.16		2.11	2.11	2.12		0.03	0.01	0.04		0	0	0		3.72	2.92	4.51		0.08	0.05	0.11		1.1	1.03	1.17		0	0	0		0.03	0.02
Enthesopathies and synovial disorders	Musculoskeletal	50		0.24	0.11	0.36		6.02	4.03	8.02		4.31	3.94	4.68		2.15	1.96	2.34		12.7	11.68	13.73		0.37	0.29	0.45		0.27	0.13	0.4		10.03	7.67	12.4		1.39	1.32	1.45		2.59	2.24	2.95		0	0	0		0.24	0.19
Enthesopathies and synovial disorders	Musculoskeletal	60		2.02	1.75	2.29		21.62	14.6	28.64		8.68	8.05	9.31		10.6	10.01	11.19		26.26	25.96	26.56		2.19	2.09	2.28		1.22	0.67	1.76		19.95	18.85	21.06		7.9	7.26	8.53		6.14	5.56	6.71		1.91	1.05	2.76		1.86	1.47
Enthesopathies and synovial disorders	Musculoskeletal	70		6.94	6.82	7.06		28.3	22.62	33.97		10.91	9.92	11.91		23.74	23.22	24.27		38.06	37.95	38.18		7.78	7.4	8.16		5.29	4.63	5.94		33.57	31.9	35.23		18.07	16.81	19.34		12.96	11.91	14		3.9	2.86	4.94		5.45	5
Enthesopathies and synovial disorders	Musculoskeletal	80		17.13	16.98	17.29		39.23	33.73	44.72		11.89	10.6	13.17		39.74	38.39	41.1		42.91	42.43	43.39		17.8	17.69	17.91		11.16	10.57	11.76		45.33	42.69	47.97		28.62	27.36	29.87		23.19	23.08	23.31		7	5.66	8.35		10.22	9.3
Osteoarthritis excluding spine	Musculoskeletal	40		0	0	0		0.3	0	0.6		0.06	0	0.13		0.03	0.03	0.03		1.05	0.89	1.22		0	0	0		0	0	0		0.71	0.17	1.25		0	0	0		0.07	0.04	0.11		0	0	0		0.01	0.01
Osteoarthritis excluding spine	Musculoskeletal	50		0.19	0.11	0.26		3.23	1.63	4.83		0.59	0.27	0.91		1.02	0.96	1.07		4.96	3.99	5.93		0.1	0.07	0.13		0	0	0		2.93	1.73	4.12		0.41	0.35	0.47		0.48	0.36	0.6		0.28	0.09	0.47		0.06	0.04
Osteoarthritis excluding spine	Musculoskeletal	60		1.66	1.54	1.77		13.06	9.7	16.41		3.21	0.98	5.43		11.18	10.18	12.18		21.79	18.76	24.82		2.27	2.16	2.38		2.03	1.63	2.42		15.56	14.44	16.69		7.84	6.56	9.11		4.91	4.44	5.37		2.66	2.47	2.85		1.56	1.17
Osteoarthritis excluding spine	Musculoskeletal	70		12.39	12.3	12.48		31.34	30.38	32.3		6.96	5.6	8.32		44.79	44.28	45.31		48.31	41.34	55.28		15.21	14	16.42		8.85	8.84	8.86		37.98	36.06	39.9		30.25	27.83	32.66		21.49	18.67	24.3		11.45	9.78	13.12		8.94	8.18
Osteoarthritis excluding spine	Musculoskeletal	80		47.48	46.76	48.2		56.17	49.89	62.46		9.32	7.5	11.14		114.73	113.73	115.72		77.99	70.32	85.66		51.32	48.26	54.37		33.92	22.91	44.92		98.32	87.3	109.35		73.05	70.74	75.37		62.78	59.34	66.22		34.91	29.56	40.25		26.55	24.76
Osteoporosis	Musculoskeletal	40		0	0	0		0.92	0	1.84		0.83	0.82	0.83		0.08	0.06	0.09		1.57	0.04	3.1		0.19	0.11	0.28		0	0	0		0.33	0.09	0.58		0	0	0		0.05	0.05	0.05		0	0	0		0	0
Osteoporosis	Musculoskeletal	50		0.24	0.24	0.24		1.25	0.66	1.84		3.07	1.93	4.2		1.72	1.5	1.95		3.83	0.79	6.87		0.46	0.43	0.48		0	0	0		0.94	0.71	1.17		0.16	0	0.32		0.5	0.41	0.59		0.66	0	1.32		0.33	0.29
Osteoporosis	Musculoskeletal	60		0.77	0.57	0.97		2.39	1.42	3.37		4.27	2.86	5.69		7.7	7.51	7.89		10.94	10.36	11.53		1.93	1.75	2.11		1.35	1.22	1.49		3.91	3.35	4.47		2.27	1.58	2.95		1.56	0.96	2.16		2.28	1.71	2.84		1.69	1.26
Osteoporosis	Musculoskeletal	70		5.16	4.19	6.13		7.23	6.64	7.83		6.95	5.05	8.85		26.99	26.62	27.37		27.84	26.02	29.66		6.57	6.01	7.13		8.03	5.07	11		9.13	8.43	9.83		9.51	6.6	12.41		6.82	5.29	8.34		9.2	5.56	12.85		8.02	6.44
Osteoporosis	Musculoskeletal	80		15.92	15.28	16.57		14.01	10.98	17.03		9.19	5.8	12.57		61.29	61.02	61.57		45.83	40.8	50.86		19.8	18.51	21.1		27.99	14.68	41.29		21.99	17.35	26.62		23.38	18.63	28.13		22.86	20.36	25.35		15.71	12.29	19.13		19.16	17.68
Rheumatoid arthritis	Musculoskeletal	40		0	0	0		0	0	0		0.26	0.06	0.45		0.02	0.01	0.03		0.65	0	1.29		0.05	0.05	0.05		0	0	0		0.17	0.08	0.26		0	0	0		0.26	0	0.53		0	0	0		0.01	0
Rheumatoid arthritis	Musculoskeletal	50		0	0	0		0	0	0		0.26	0.06	0.45		0.91	0.76	1.06		2.64	1.79	3.49		0.45	0.42	0.47		0	0	0		0.78	0.16	1.41		0.05	0	0.09		1.31	0.37	2.25		0	0	0		0.08	0.06
Rheumatoid arthritis	Musculoskeletal	60		0.25	0.23	0.27		1.47	1.44	1.5		1.04	0.93	1.14		4.77	3.8	5.74		6.2	5.08	7.32		1.28	0.73	1.83		0.54	0.13	0.95		3.84	3.57	4.1		2.06	0.64	3.49		4.41	2.41	6.41		0.19	0.19	0.19		1.82	1.56
Rheumatoid arthritis	Musculoskeletal	70		2.77	2.07	3.48		1.89	1.44	2.34		1.11	1.08	1.14		14.08	12.69	15.47		17.3	10.6	24		4.47	3.74	5.21		7.64	4.77	10.52		11.17	10	12.35		11.99	9.15	14.82		16.91	7.86	25.95		2.65	1.2	4.1		7.12	6.18
Rheumatoid arthritis	Musculoskeletal	80		14.41	12.77	16.04		3.58	3.22	3.95		1.21	1.15	1.28		30.17	29.55	30.79		22.7	13.22	32.18		14.13	13.78	14.48		12.64	9.29	16		38.59	29.01	48.17		26.5	19.34	33.66		39.01	32.49	45.52		6.81	2.62	10.99		13.74	12.72
Scoliosis	Musculoskeletal	40		0	0	0		0	0	0		0.13	0	0.25		0.03	0.01	0.04		0	0	0		0	0	0		0	0	0		0.5	0	0.99		0	0	0		0	0	0		0	0	0		0	0
Scoliosis	Musculoskeletal	50		0.05	0.03	0.07		0	0	0		0.13	0	0.25		0.11	0.09	0.14		0.17	0.04	0.3		0.01	0	0.01		0	0	0		0.7	0.21	1.19		0.02	0	0.03		0	0	0		0	0	0		0	0
Scoliosis	Musculoskeletal	60		0.05	0.04	0.06		0	0	0		0.13	0	0.25		0.4	0.39	0.4		0.17	0.04	0.3		0.04	0.01	0.06		0	0	0		0.95	0.46	1.43		0.06	0.03	0.1		0.02	0	0.04		0.1	0	0.19		0.01	0.01
Scoliosis	Musculoskeletal	70		0.12	0.12	0.12		3.53	0	7.06		0.26	0.08	0.44		0.9	0.89	0.9		0.52	0.49	0.55		0.23	0.19	0.28		0.29	0.29	0.29		1.84	0.99	2.69		0.24	0.17	0.32		0.06	0.02	0.1		0.1	0	0.19		0.18	0.16
Scoliosis	Musculoskeletal	80		0.56	0.52	0.61		3.53	0	7.06		0.39	0.18	0.6		2.97	2.66	3.29		1.33	1.29	1.37		0.81	0.73	0.88		0.92	0.6	1.24		2.13	0.99	3.28		1.07	0.47	1.67		0.54	0.2	0.88		0.21	0.12	0.31		0.94	0.78
Spinal stenosis	Musculoskeletal	40		0	0	0		0	0	0		0.19	0.06	0.32		0	0	0		0.24	0.2	0.28		0	0	0		0	0	0		0.53	0.26	0.8		0.02	0	0.03		0	0	0		0	0	0		0	0
Spinal stenosis	Musculoskeletal	50		0.02	0	0.04		0	0	0		0.26	0.19	0.32		0.03	0.02	0.04		0.6	0.47	0.73		0.02	0.01	0.03		0	0	0		0.53	0.26	0.8		0.09	0.09	0.09		0	0	0		0	0	0		0	0
Spinal stenosis	Musculoskeletal	60		0.07	0.01	0.14		0	0	0		0.63	0.41	0.86		0.51	0.46	0.56		1.2	0.7	1.7		0.08	0.07	0.09		0.13	0	0.27		0.65	0.49	0.81		0.71	0.43	0.99		0.2	0.09	0.31		0.09	0	0.19		0.06	0.04
Spinal stenosis	Musculoskeletal	70		0.8	0.49	1.11		1.21	0	2.43		1.16	0.87	1.45		1.96	1.87	2.05		1.8	1.23	2.37		0.75	0.65	0.85		0.56	0	1.12		1.56	1.48	1.64		3.01	2.14	3.89		1.16	0.77	1.55		0.39	0.2	0.59		0.96	0.81
Spinal stenosis	Musculoskeletal	80		3.6	2.36	4.85		1.57	1.1	2.05		1.56	1.36	1.75		6.46	6.32	6.61		4.12	2.77	5.48		3.06	2.76	3.35		1.24	0.32	2.16		4.19	2.18	6.2		5.76	4.82	6.7		4.51	4.04	4.97		2.64	2.6	2.69		3.16	2.66
Bell's palsy	Neurological	40		0	0	0		0	0	0		0.83	0.32	1.35		0	0	0.01		0.04	0	0.08		0.03	0.01	0.05		0	0	0		0.08	0.08	0.08		0	0	0		0.16	0.03	0.28		0	0	0		0	0
Bell's palsy	Neurological	50		0.01	0	0.02		0	0	0		1.16	1.05	1.27		0.06	0.04	0.09		0.34	0.26	0.43		0.03	0.01	0.05		0	0	0		0.38	0.37	0.4		0.03	0.02	0.05		0.74	0.65	0.83		0	0	0		0.03	0.02
Bell's palsy	Neurological	60		0.05	0.04	0.06		0.71	0.36	1.05		1.38	1.16	1.59		0.38	0.33	0.44		1.02	0.91	1.13		0.04	0.02	0.07		0.13	0.13	0.14		0.74	0.37	1.11		0.26	0.2	0.32		1.03	0.92	1.14		0.19	0	0.38		0.15	0.06
Bell's palsy	Neurological	70		0.21	0.14	0.29		1.23	0.36	2.1		2.81	1.33	4.29		0.75	0.63	0.86		1.19	1.08	1.3		0.23	0.19	0.28		0.27	0.13	0.41		0.92	0.37	1.47		0.65	0.58	0.71		1.52	1.5	1.53		1.08	0.4	1.76		0.31	0.2
Bell's palsy	Neurological	80		0.62	0.47	0.78		1.88	1.27	2.49		3.48	1.66	5.3		1.54	1.12	1.96		1.53	1.42	1.64		0.69	0.67	0.71		0.27	0.13	0.41		0.92	0.37	1.47		1.22	1.07	1.37		2.77	2.61	2.93		1.08	0.4	1.76		0.6	0.46
Dementia	Neurological	40		0	0	0		0	0	0		0.19	0.06	0.32		0.01	0.01	0.01		0	0	0		0	0	0.01		0	0	0		0	0	0		0	0	0		0	0	0		0	0	0		0	0
Dementia	Neurological	50		0	0	0		0	0	0		0.32	0.13	0.52		0.02	0.01	0.02		0.13	0.09	0.18		0.01	0	0.01		0.54	0	1.08		0	0	0		0	0	0		0	0	0		0	0	0		0	0
Dementia	Neurological	60		0.01	0	0.02		0	0	0		1.31	1.04	1.59		0.28	0.24	0.32		0.38	0.36	0.4		0.08	0.05	0.1		0.81	0.14	1.48		0.25	0	0.5		0.1	0.1	0.1		0.13	0.13	0.13		0.09	0	0.19		0.16	0.09
Dementia	Neurological	70		1.55	1.24	1.86		0.46	0	0.93		2.69	1.97	3.42		2.07	2.04	2.11		1.19	0.8	1.58		0.98	0.86	1.11		1.52	0.43	2.61		4.14	1.73	6.55		2.04	1.81	2.26		1.43	1.38	1.49		2.15	1.83	2.47		1.38	1.17
Dementia	Neurological	80		15.1	14.23	15.98		10.9	5.8	16.01		7.1	4.07	10.13		16.69	16.43	16.95		8.62	4.91	12.33		10.93	10.68	11.17		3.64	2.73	4.56		10.99	6.99	14.99		12.97	11.58	14.37		13.36	9.17	17.56		10.88	8.9	12.86		9.63	9.01
Disorders of autonomic nervous system	Neurological	40		0	0	0		0.89	0.89	0.9		0.19	0	0.38		0.06	0.06	0.07		0.21	0	0.41		0.02	0	0.04		0	0	0		0.33	0.33	0.34		0	0	0		0.02	0	0.03		0	0	0		0.01	0
Disorders of autonomic nervous system	Neurological	50		0.04	0.03	0.05		1.54	1.22	1.87		0.32	0.13	0.51		0.27	0.21	0.33		1.23	0.26	2.2		0.03	0.01	0.04		0	0	0		0.53	0.52	0.53		0.14	0.06	0.22		0.05	0	0.11		0.19	0	0.38		0.05	0
Disorders of autonomic nervous system	Neurological	60		0.19	0.15	0.23		1.57	1.54	1.59		0.75	0.2	1.3		0.62	0.55	0.69		2.68	2.52	2.85		0.14	0.09	0.2		0	0	0		0.87	0.73	1.02		0.39	0.39	0.39		0.27	0.13	0.42		0.57	0.19	0.95		0.3	0.18
Disorders of autonomic nervous system	Neurological	70		0.48	0.33	0.63		2.62	2.57	2.66		2.45	0.28	4.63		1.49	1.21	1.77		5.2	2.91	7.48		0.55	0.28	0.81		0.14	0	0.28		1.59	0.73	2.44		1.23	0.95	1.51		1.13	0.75	1.5		1.06	0.38	1.73		0.87	0.7
Disorders of autonomic nervous system	Neurological	80		1.11	0.96	1.26		9.15	3.74	14.55		2.77	0.28	5.26		2.65	2.55	2.75		5.43	3.22	7.64		1.05	0.71	1.39		0.14	0	0.28		2.39	1.52	3.26		2.66	2.38	2.94		2.01	1.52	2.5		1.4	0.84	1.96		1.31	1.05
Epilepsy	Neurological	40		0.02	0	0.04		2.39	2.07	2.72		62.89	62.64	63.14		0.14	0.06	0.23		0.98	0.57	1.39		0.05	0.02	0.08		0	0	0		1.5	1.33	1.66		0.03	0	0.06		1.16	1	1.31		0	0	0		0.01	0.01
Epilepsy	Neurological	50		0.07	0.02	0.12		2.39	2.07	2.72		153.29	131.04	175.55		1.01	0.91	1.12		5.65	3.2	8.1		0.5	0.23	0.76		1.08	0.94	1.21		3.24	2.23	4.26		0.33	0.16	0.51		1.62	1.25	1.99		0.94	0.28	1.6		0.6	0.24
Epilepsy	Neurological	60		0.26	0.19	0.33		8.38	5.23	11.53		234.68	216.19	253.17		3.63	3.28	3.97		11.88	7.37	16.39		2.72	2.35	3.08		2.56	2.43	2.69		3.66	2.48	4.85		3.59	3.46	3.72		3.61	3.29	3.92		2.09	1.23	2.95		3.04	2.98
Epilepsy	Neurological	70		5.5	2.55	8.44		8.38	5.23	11.53		282.61	255.01	310.2		8.26	7.73	8.78		22.49	16.86	28.13		6.04	5.79	6.3		3.73	2.99	4.48		18.41	15	21.82		8.46	8.37	8.55		8.69	5.87	11.51		4.39	2.8	5.98		6.29	5.98
Epilepsy	Neurological	80		14.07	8.21	19.92		8.38	5.23	11.53		308.56	276.81	340.32		13.66	12.57	14.75		26.53	18.81	34.25		12.79	12.05	13.52		10.71	8.04	13.38		22.22	18.74	25.71		14.93	13.43	16.44		20.82	12.5	29.13		7.05	3.23	10.87		9.44	8.9
Essential tremor	Neurological	40		0	0	0		0	0	0		0.06	0.06	0.06		0	0	0		0	0	0		0	0	0		0	0	0		0	0	0		0	0	0		0	0	0		0	0	0		0	0
Essential tremor	Neurological	50		0.01	0.01	0.01		0	0	0		0.13	0.06	0.19		0.02	0.02	0.03		0.05	0	0.09		0.01	0.01	0.01		0	0	0		0	0	0		0.02	0.02	0.02		0	0	0		0	0	0		0	0
Essential tremor	Neurological	60		0.01	0.01	0.01		0	0	0		0.13	0.06	0.19		0.16	0.13	0.19		0.16	0.06	0.26		0.03	0.02	0.04		0.14	0	0.27		0.41	0	0.81		0.1	0.05	0.15		0.04	0	0.07		0	0	0		0.04	0
Essential tremor	Neurological	70		0.41	0.17	0.64		0.5	0	1.01		0.22	0.06	0.37		0.55	0.42	0.67		1.15	1.02	1.27		0.13	0.11	0.15		0.55	0.27	0.83		0.55	0	1.09		0.38	0.25	0.51		0.19	0.07	0.31		0.3	0	0.59		0.17	0.08
Essential tremor	Neurological	80		1.13	0.84	1.41		0.5	0	1.01		0.22	0.06	0.37		1.6	1.33	1.87		1.68	1.2	2.16		0.89	0.69	1.09		0.7	0.27	1.13		2.96	0.32	5.61		2.05	1.91	2.19		2.27	2.09	2.45		0.74	0.51	0.97		0.69	0.61
Intracerebral haemorrhage	Neurological	40		0	0	0		0	0	0		0.5	0.26	0.75		0.02	0.02	0.02		0	0	0		0	0	0		0	0	0		0	0	0		0	0	0		0.02	0	0.04		0	0	0		0	0
Intracerebral haemorrhage	Neurological	50		0.02	0	0.04		0.32	0	0.64		1.42	0.72	2.12		0.05	0.05	0.05		0.26	0	0.52		0	0	0		0	0	0		0	0	0		0.06	0.06	0.06		0.12	0.11	0.14		0	0	0		0.09	0.05
Intracerebral haemorrhage	Neurological	60		0.09	0.02	0.17		0.32	0	0.64		3.56	3.09	4.04		0.27	0.26	0.28		0.42	0.15	0.7		0.38	0.36	0.41		1.9	0.27	3.53		1.76	0.85	2.67		0.34	0.27	0.4		0.4	0.29	0.5		0.38	0.1	0.66		0.14	0.12
Intracerebral haemorrhage	Neurological	70		0.88	0.74	1.01		1.33	0.32	2.34		6.08	5.86	6.3		0.84	0.82	0.86		0.63	0.22	1.05		0.94	0.81	1.08		2.04	0.41	3.67		3.2	1.6	4.8		1.64	1.2	2.09		1.38	1.15	1.61		1.19	0.59	1.79		0.72	0.56
Intracerebral haemorrhage	Neurological	80		2.84	2.48	3.2		3.57	2.91	4.23		7.23	7.02	7.44		2.8	2.76	2.85		1.83	1.47	2.18		2.63	2.46	2.8		3.15	1.97	4.32		3.73	2.28	5.19		4.85	4.06	5.63		3.82	2.79	4.84		1.89	1.53	2.25		2.2	1.86
Intracranial hypertension	Neurological	40		0.01	0	0.02		0.62	0	1.25		2.96	1.77	4.14		0.03	0.03	0.03		0.04	0	0.08		0.02	0	0.03		0	0	0		0.42	0.25	0.59		0	0	0		0.04	0.02	0.05		0	0	0		0	0
Intracranial hypertension	Neurological	50		0.03	0	0.06		2.27	0.34	4.2		4.66	3.3	6.03		0.16	0.11	0.2		0.26	0.22	0.3		0.03	0	0.05		0	0	0		0.6	0.25	0.94		0	0	0		0.09	0.07	0.11		0	0	0		0.01	0
Intracranial hypertension	Neurological	60		0.1	0.02	0.19		2.62	1.02	4.22		7.48	7.18	7.77		0.45	0.38	0.53		0.7	0.61	0.78		0.08	0.07	0.09		0	0	0		0.97	0.87	1.07		0.16	0.15	0.18		0.31	0.29	0.32		0.57	0.38	0.76		0.06	0.01
Intracranial hypertension	Neurological	70		0.18	0.13	0.24		5.7	4.01	7.39		10.05	9.7	10.39		0.88	0.78	0.98		1	0.78	1.21		0.22	0.2	0.24		0.41	0	0.82		1.27	0.87	1.67		0.8	0.73	0.87		0.88	0.72	1.03		0.98	0.97	0.98		0.37	0.28
Intracranial hypertension	Neurological	80		0.57	0.44	0.7		7.48	5.7	9.27		11.44	11.07	11.81		1.29	1.14	1.44		1.34	0.89	1.79		0.5	0.49	0.51		0.55	0	1.11		1.92	1.85	1.99		1.47	1.46	1.49		1.5	1.39	1.6		1.77	1.21	2.33		0.83	0.75
Migraine	Neurological	40		0.01	0	0.02		2.48	1.8	3.16		1.39	0.44	2.34		0.19	0.13	0.24		2.02	1.98	2.07		0.05	0.04	0.06		0	0	0		5.21	4.12	6.3		0.2	0.03	0.38		0.21	0.14	0.28		0	0	0		0	0
Migraine	Neurological	50		0.08	0.02	0.15		7.75	7.56	7.94		1.85	0.83	2.86		1.15	0.95	1.35		7.02	4.94	9.09		0.19	0.15	0.22		0	0	0		8.19	6.8	9.58		0.63	0.52	0.74		0.6	0.58	0.62		0.19	0	0.38		0.04	0.01
Migraine	Neurological	60		0.25	0.24	0.26		13.24	10.71	15.77		4.05	2.81	5.28		4.31	4.16	4.46		10.71	8.72	12.71		0.86	0.6	1.13		0	0	0		9.91	8.19	11.63		1.74	1.31	2.18		1.33	1.1	1.55		0.67	0.1	1.24		0.24	0.15
Migraine	Neurological	70		0.51	0.46	0.57		14.41	11.93	16.88		5.45	2.81	8.08		7.96	7.75	8.16		14.92	11.38	18.46		1.93	1.58	2.27		1.39	1.26	1.52		10.9	9.04	12.77		3.35	2.79	3.92		3.93	3.83	4.03		1.16	0.49	1.83		1.21	0.54
Migraine	Neurological	80		2.05	1.11	3		14.41	11.93	16.88		5.54	2.9	8.17		10.44	10.18	10.71		16.75	12.84	20.66		2.81	2.37	3.25		1.98	1.85	2.11		12.05	10.3	13.8		4.37	3.75	4.98		5.76	5.43	6.09		1.16	0.49	1.83		1.81	1.11
Multiple sclerosis	Neurological	40		0	0	0		0	0	0		0	0	0		0.02	0.01	0.03		2.04	0.04	4.04		0	0	0		0	0	0		0	0	0		0	0	0		0	0	0		0	0	0		0	0
Multiple sclerosis	Neurological	50		0	0	0		0	0	0		2.63	0.79	4.48		0.43	0.39	0.47		4.2	0.91	7.5		0.01	0	0.02		0	0	0		0	0	0		0.02	0	0.03		0	0	0		0	0	0		0	0
Multiple sclerosis	Neurological	60		0	0	0		0.36	0	0.72		3.32	0.79	5.86		2.43	2.39	2.47		5.61	1.65	9.57		0.08	0.04	0.12		0	0	0		0.48	0.24	0.71		0.78	0.56	1		0.41	0.4	0.41		0	0	0		0.21	0.06
Multiple sclerosis	Neurological	70		0.93	0.12	1.74		2.46	0.36	4.55		4.31	1.77	6.84		4.13	4.09	4.17		5.78	1.74	9.82		0.6	0.52	0.67		0	0	0		0.48	0.24	0.71		1.57	0.96	2.17		2.41	1.73	3.1		0	0	0		0.94	0.45
Multiple sclerosis	Neurological	80		1.45	0.8	2.09		2.46	0.36	4.55		4.31	1.77	6.84		6.17	6.01	6.33		5.78	1.74	9.82		1.51	1.23	1.79		0	0	0		0.48	0.24	0.71		1.82	1.19	2.45		3.46	3.08	3.83		0	0	0		1.08	0.53
Peripheral neuropathies	Neurological	40		0	0	0		0.63	0.32	0.94		0.06	0	0.13		0.04	0.04	0.04		0.57	0.45	0.7		0.05	0.02	0.08		0	0	0		1.61	1.35	1.87		0.57	0.05	1.08		0.37	0.14	0.6		0	0	0		0	0
Peripheral neuropathies	Neurological	50		0.23	0.19	0.27		1.63	1	2.27		0.26	0.13	0.39		0.67	0.66	0.68		2.78	1.85	3.71		0.21	0.14	0.29		0	0	0		4.45	3.05	5.85		0.77	0.22	1.32		1.31	0.51	2.11		0.38	0	0.75		0.06	0.03
Peripheral neuropathies	Neurological	60		1.02	0.93	1.11		3.5	2.35	4.66		0.95	0.48	1.43		3.02	2.93	3.1		5.19	4.27	6.11		1.53	1.34	1.72		0.54	0.54	0.54		10.76	8.82	12.7		2.19	1.78	2.6		3.17	1.63	4.71		1.52	0.76	2.28		0.64	0.44
Peripheral neuropathies	Neurological	70		3.25	3.23	3.27		7.11	4.81	9.4		5.73	5.1	6.36		7.17	6.77	7.57		8.76	7.71	9.82		6.83	6.28	7.38		5.01	4.31	5.71		25.64	17.69	33.59		6.51	6.22	6.79		7.1	4.93	9.28		5.25	3.38	7.12		2.56	2.41
Peripheral neuropathies	Neurological	80		9.66	9.47	9.86		9.63	9.11	10.15		6.34	5.67	7		13.69	13.15	14.23		11.93	10.02	13.85		13.37	12.89	13.85		8.52	6.52	10.52		32.95	28.02	37.88		11.52	10.21	12.83		17.2	14.24	20.16		8.42	4.49	12.35		4.88	4.87
Postviral fatigue syndrome neurasthenia and fibromyalgia	Neurological	40		0.02	0	0.04		3.36	1.82	4.9		3.21	2.9	3.53		0.14	0.1	0.19		2.39	2.35	2.42		0.07	0.06	0.08		0	0	0		6.64	3.02	10.27		0.06	0.03	0.09		0.3	0.03	0.56		0	0	0		0.01	0
Postviral fatigue syndrome neurasthenia and fibromyalgia	Neurological	50		0.06	0.05	0.07		7.32	2.51	12.14		7.34	6.94	7.74		1	0.82	1.17		9.52	6.22	12.83		0.24	0.22	0.26		0.13	0.13	0.13		9.08	4.75	13.41		0.52	0.33	0.71		0.92	0.56	1.27		0.38	0	0.75		0.09	0.06
Postviral fatigue syndrome neurasthenia and fibromyalgia	Neurological	60		0.65	0.45	0.84		9.81	3.99	15.62		12.5	10.5	14.51		3.78	3.6	3.97		16.02	11.55	20.5		0.75	0.72	0.78		0.27	0.13	0.41		17.16	8.56	25.77		2.11	1.62	2.6		2.42	1.85	2.98		1.14	0.85	1.42		0.7	0.61
Postviral fatigue syndrome neurasthenia and fibromyalgia	Neurological	70		1.78	1.69	1.86		15.9	12.6	19.2		16.1	14.95	17.25		8.16	7.91	8.42		19.88	14.57	25.19		2.23	2.23	2.23		1.95	1.84	2.07		18.91	10.11	27.71		5.14	4.87	5.41		5.54	4.98	6.11		2.04	1.26	2.82		2.67	2.62
Postviral fatigue syndrome neurasthenia and fibromyalgia	Neurological	80		5.25	5.07	5.44		22.36	19.75	24.98		18.24	17.32	19.16		13.17	13.01	13.34		22.79	17.55	28.02		5.02	4.8	5.23		4.03	4.02	4.04		20.39	11.37	29.42		9.45	9.32	9.58		9.47	8.4	10.54		4.39	3.79	4.99		5.25	5.08
Subarachnoid haemorrhage	Neurological	40		0	0	0		0	0	0		0.06	0	0.13		0.01	0	0.02		0.25	0.08	0.41		0	0	0		0	0	0		0.55	0	1.09		0.02	0.02	0.02		0	0	0		0	0	0		0	0
Subarachnoid haemorrhage	Neurological	50		0.02	0.01	0.03		0	0	0		0.85	0.66	1.04		0.07	0.06	0.07		0.6	0.31	0.89		0	0	0		0	0	0		0.64	0	1.29		0.08	0.06	0.09		0.04	0.02	0.05		0	0	0		0.03	0.01
Subarachnoid haemorrhage	Neurological	60		0.09	0.09	0.09		0	0	0		1.79	1.15	2.43		0.26	0.2	0.32		0.93	0.48	1.38		0.33	0.08	0.59		1.76	0	3.53		2.6	1.71	3.48		0.29	0.18	0.4		0.33	0.24	0.42		0.28	0	0.57		0.09	0.07
Subarachnoid haemorrhage	Neurological	70		0.66	0.39	0.93		0	0	0		3.68	3.04	4.32		0.76	0.68	0.84		2.33	1.29	3.37		0.81	0.38	1.24		1.9	0.14	3.67		3.73	1.88	5.58		1.16	0.73	1.59		1.22	0.72	1.71		1.09	0	2.19		0.65	0.64
Subarachnoid haemorrhage	Neurological	80		1.93	1.46	2.4		0.57	0.55	0.58		4.73	4.27	5.2		2.38	2.21	2.55		2.89	1.86	3.93		2.17	1.93	2.41		2.53	0.77	4.3		3.97	2.9	5.04		3.6	2.96	4.25		3.25	1.98	4.53		1.48	0.36	2.6		2.19	2.01
Anterior and intermediate uveitis	Ocular	40		0	0	0		0	0	0		0	0	0		0	0	0		0	0	0		0	0	0		0	0	0		0.09	0	0.18		0	0	0		0.18	0	0.35		0	0	0		0	0
Anterior and intermediate uveitis	Ocular	50		0	0	0		0	0	0		0	0	0		0.08	0.04	0.11		0.44	0.09	0.8		0	0	0		0	0	0		0.4	0	0.8		0.02	0	0.03		0.21	0.05	0.37		0.09	0.09	0.09		0.02	0
Anterior and intermediate uveitis	Ocular	60		0.01	0	0.02		0	0	0		0.14	0.07	0.21		0.31	0.23	0.38		1.13	0.66	1.6		0.03	0.02	0.03		0	0	0		2.88	0.25	5.52		0.27	0.23	0.32		0.38	0.22	0.54		0.19	0.19	0.19		0.04	0.02
Anterior and intermediate uveitis	Ocular	70		0.31	0.11	0.51		0	0	0		0.14	0.07	0.21		0.72	0.61	0.84		1.48	1.16	1.79		0.47	0.35	0.58		0	0	0		3.43	0.39	6.47		0.64	0.49	0.8		1.95	1.69	2.2		0.19	0.19	0.19		0.11	0.1
Anterior and intermediate uveitis	Ocular	80		0.63	0.41	0.84		0	0	0		0.25	0.14	0.35		1.47	1.07	1.88		1.95	1.42	2.49		0.95	0.88	1.01		0.64	0	1.28		3.43	0.39	6.47		1.38	1.24	1.53		2.66	2.24	3.07		0.3	0.19	0.41		0.29	0.27
Cataract	Ocular	40		0	0	0		0	0	0		0	0	0		0	0	0.01		0.04	0.04	0.04		0	0	0		0	0	0		0.35	0.35	0.35		0	0	0		0.35	0.23	0.47		0	0	0		0	0
Cataract	Ocular	50		0.06	0	0.12		0	0	0		0.13	0.07	0.2		0.13	0.13	0.13		0.35	0.13	0.57		0.01	0	0.01		0	0	0		1.14	0.75	1.53		0.02	0.02	0.02		1.29	0.92	1.66		0	0	0		0	0
Cataract	Ocular	60		0.2	0.13	0.27		5.12	3.27	6.98		0.64	0.52	0.76		1.49	1.44	1.53		2.34	2.15	2.54		0.37	0.32	0.42		0	0	0		3.54	3.01	4.07		0.6	0.52	0.68		2.57	1.81	3.33		1.05	0.95	1.14		0.42	0.29
Cataract	Ocular	70		2.79	2.33	3.25		5.12	3.27	6.98		2.82	1.92	3.72		9.63	9.39	9.88		7.78	7.55	8.01		4.27	4.17	4.38		4.66	2.77	6.54		16.87	14.46	19.27		5.86	4.97	6.75		7.77	6.25	9.29		4.18	3.27	5.09		2.79	2.73
Cataract	Ocular	80		20	19.35	20.66		20.61	20.17	21.05		4	3.19	4.81		38.29	38.15	38.44		27.93	25.6	30.25		23.76	23.42	24.1		15.7	14.36	17.03		44.7	43.85	45.55		27.75	25.68	29.83		25.95	24.3	27.61		13.72	10.25	17.19		14.12	13.5
Glaucoma	Ocular	40		0	0	0		0.31	0	0.63		0	0	0		0.01	0	0.02		0	0	0		0	0	0		0	0	0		0	0	0		0	0	0		0	0	0		0	0	0		0	0
Glaucoma	Ocular	50		0.06	0	0.12		0.31	0	0.63		0.07	0	0.13		0.06	0.05	0.06		0.84	0.7	0.97		0.03	0.02	0.05		0	0	0		0.1	0.1	0.1		0.09	0.08	0.11		0.14	0.14	0.14		0	0	0		0.01	0
Glaucoma	Ocular	60		0.55	0.36	0.74		0.31	0	0.63		0.48	0.14	0.82		0.86	0.69	1.03		2.7	2.5	2.89		0.23	0.15	0.3		0.14	0	0.27		0.48	0.47	0.49		0.27	0.27	0.28		0.84	0.58	1.09		0.1	0	0.19		0.12	0.06
Glaucoma	Ocular	70		2.78	2.45	3.11		0.31	0	0.63		0.82	0.4	1.25		4.07	3.82	4.32		9.23	7.67	10.78		2.62	2.22	3.03		2.27	1.72	2.83		1.35	0.91	1.79		2.63	2.29	2.96		4.57	3.16	5.98		1.5	0.99	2.02		1.47	1.25
Glaucoma	Ocular	80		12.34	10.7	13.98		4.66	1.72	7.59		1.08	0.4	1.76		15.41	14.02	16.81		12.17	10.96	13.39		11.95	11.74	12.16		16.3	14.46	18.15		21.43	18.54	24.31		14.4	12.47	16.32		13.82	10.04	17.59		6.88	5.22	8.54		9.95	5.56
Macular degeneration	Ocular	40		0	0	0		0	0	0		0.13	0	0.25		0	0	0		0	0	0		0	0	0		0	0	0		0	0	0		0.02	0	0.03		0.03	0.03	0.04		0	0	0		0	0
Macular degeneration	Ocular	50		0.01	0.01	0.01		0	0	0		0.39	0.2	0.58		0.01	0.01	0.01		0.04	0	0.08		0.02	0.01	0.04		0	0	0		0.2	0	0.41		0.02	0	0.03		0.05	0.04	0.07		0.38	0	0.75		0.01	0
Macular degeneration	Ocular	60		0.03	0.02	0.04		0	0	0		0.69	0.34	1.03		0.19	0.18	0.21		0.31	0.06	0.56		0.08	0.06	0.1		0	0	0		0.7	0.47	0.93		0.26	0.2	0.32		0.27	0.18	0.36		0.38	0	0.75		0.03	0.01
Macular degeneration	Ocular	70		0.26	0.17	0.34		0	0	0		0.86	0.34	1.38		1.76	1.55	1.96		1.05	0.92	1.18		0.91	0.87	0.95		0.85	0.56	1.13		6.5	3.38	9.63		1.63	1.07	2.2		1.5	1.21	1.78		0.67	0.1	1.25		0.35	0.28
Macular degeneration	Ocular	80		4.59	3.8	5.39		1.5	0	2.99		0.86	0.34	1.38		9.62	9.2	10.04		2.87	2.09	3.66		6.39	6.09	6.68		3.06	2.8	3.32		13.04	12.61	13.46		9.42	8.54	10.31		6.35	6.08	6.61		3.34	2.28	4.39		3.26	2.97
Posterior uveitis	Ocular	40		0	0	0		0	0	0		0	0	0		0	0	0		0	0	0		0	0	0		0	0	0		0	0	0		0	0	0		0.46	0.46	0.46		0	0	0		0	0
Posterior uveitis	Ocular	50		0	0	0		0	0	0		0	0	0		0	0	0		0	0	0		0	0	0		0	0	0		0.31	0	0.63		0	0	0		0.46	0.46	0.46		0	0	0		0	0
Posterior uveitis	Ocular	60		0.01	0	0.02		0	0	0		0	0	0		0.01	0.01	0.02		0	0	0		0.01	0	0.01		0	0	0		0.56	0.25	0.88		0	0	0		0.88	0.46	1.29		0	0	0		0.01	0
Posterior uveitis	Ocular	70		0.01	0	0.02		0	0	0		0	0	0		0.03	0.03	0.04		0	0	0		0.02	0.01	0.04		0	0	0		0.71	0.39	1.03		0.02	0	0.03		1.14	0.46	1.82		0	0	0		0.01	0
Posterior uveitis	Ocular	80		0.02	0.01	0.03		0	0	0		0	0	0		0.04	0.03	0.06		0	0	0		0.04	0.02	0.06		0	0	0		0.71	0.39	1.03		0.06	0.03	0.08		1.31	0.46	2.17		0.11	0	0.22		0.01	0
Chronic sinusitis	Otorhinolaryngological	40		0	0	0		2.41	2.12	2.71		0.95	0.57	1.33		0.06	0.04	0.08		1.01	1.01	1.02		0.02	0.01	0.03		0	0	0		6.57	3.92	9.22		0.02	0	0.03		0.32	0.21	0.42		0	0	0		0.01	0
Chronic sinusitis	Otorhinolaryngological	50		0.01	0	0.02		5.46	2.46	8.46		2.47	1.36	3.58		0.75	0.7	0.8		3.61	3.39	3.83		0.09	0.05	0.13		0	0	0		10.8	6.63	14.97		0.44	0.39	0.49		0.67	0.46	0.88		0	0	0		0.05	0.02
Chronic sinusitis	Otorhinolaryngological	60		0.35	0.34	0.36		6.2	2.46	9.94		4.02	3.38	4.66		3.31	3.19	3.42		7.81	7.07	8.55		0.51	0.49	0.53		0.41	0.14	0.68		15.59	11.64	19.53		1.38	1.09	1.68		1.93	1.34	2.51		0.09	0	0.19		0.28	0.27
Chronic sinusitis	Otorhinolaryngological	70		1.63	1.2	2.06		7.13	4.3	9.95		4.36	3.71	5		6.86	6.52	7.2		10.74	9.39	12.09		1.62	1.6	1.64		0.96	0.28	1.65		20.93	16.29	25.56		3.82	2.66	4.97		4.42	3.31	5.52		0.59	0.09	1.1		1.1	0.95
Chronic sinusitis	Otorhinolaryngological	80		2.74	2.17	3.31		7.66	5.86	9.45		4.36	3.71	5		10.32	9.5	11.13		11.55	10.07	13.03		3.16	3.15	3.17		1.54	0.43	2.66		22.15	17.28	27.02		6.11	4.84	7.37		7.46	6.99	7.93		1.18	0.82	1.54		2.07	1.72
Hypertrophy of nasal turbinates	Otorhinolaryngological	40		0	0	0		0	0	0		0	0	0		0	0	0		0.12	0.08	0.16		0.01	0	0.01		0	0	0		0.25	0.24	0.25		0.02	0	0.03		0.02	0	0.03		0	0	0		0	0
Hypertrophy of nasal turbinates	Otorhinolaryngological	50		0.01	0	0.02		0.33	0.32	0.34		0.13	0.13	0.13		0.03	0.02	0.05		0.3	0.21	0.39		0.01	0	0.01		0	0	0		0.82	0.64	0.99		0.02	0	0.03		0.04	0	0.07		0	0	0		0.01	0.01
Hypertrophy of nasal turbinates	Otorhinolaryngological	60		0.03	0.02	0.04		0.7	0.32	1.08		0.42	0.41	0.43		0.15	0.13	0.17		0.41	0.27	0.55		0.05	0.05	0.05		0	0	0		0.93	0.87	0.99		0.13	0.1	0.16		0.97	0.04	1.9		0	0	0		0.01	0.01
Hypertrophy of nasal turbinates	Otorhinolaryngological	70		0.16	0.15	0.17		1.16	0.66	1.66		0.42	0.41	0.43		0.33	0.3	0.37		0.41	0.27	0.55		0.13	0.11	0.14		0	0	0		0.93	0.87	0.99		0.35	0.29	0.42		1.34	0.33	2.34		0	0	0		0.07	0.05
Hypertrophy of nasal turbinates	Otorhinolaryngological	80		0.33	0.32	0.34		1.71	0.66	2.76		0.42	0.41	0.43		0.48	0.47	0.49		0.84	0.65	1.03		0.24	0.22	0.25		0.33	0	0.65		1.07	0.93	1.22		0.54	0.47	0.61		1.94	0.92	2.96		0.11	0	0.22		0.15	0.13
Nasal polyp	Otorhinolaryngological	40		0	0	0		0	0	0		0.06	0.06	0.06		0	0	0		0.08	0	0.16		0	0	0		0	0	0		0.25	0.17	0.34		0	0	0		0	0	0		0	0	0		0	0
Nasal polyp	Otorhinolaryngological	50		0	0	0		0	0	0		0.38	0.26	0.51		0.08	0.04	0.12		0.26	0.14	0.39		0.01	0	0.01		0	0	0		0.56	0.56	0.57		0.03	0.03	0.03		0.09	0.07	0.11		0	0	0		0.01	0
Nasal polyp	Otorhinolaryngological	60		0.02	0	0.04		0	0	0		1.3	0.81	1.79		0.34	0.26	0.42		0.55	0.42	0.69		0.21	0.14	0.27		0	0	0		0.56	0.56	0.57		0.24	0.16	0.32		0.36	0.27	0.45		0	0	0		0.06	0.02
Nasal polyp	Otorhinolaryngological	70		0.41	0.19	0.62		2.44	1.96	2.91		1.3	0.81	1.79		0.83	0.78	0.88		0.55	0.42	0.69		0.72	0.71	0.74		0.14	0	0.29		0.91	0.87	0.95		0.64	0.62	0.65		0.85	0.73	0.97		0	0	0		0.23	0.18
Nasal polyp	Otorhinolaryngological	80		1.24	0.63	1.84		7.11	6.53	7.68		1.3	0.81	1.79		1.37	1.07	1.68		0.79	0.65	0.94		1.41	1.27	1.56		0.14	0	0.29		1.28	1.21	1.34		1.12	0.84	1.4		1.71	1.25	2.17		0.12	0	0.24		0.43	0.39
Sleep apnoea	Otorhinolaryngological	40		0	0	0		0	0	0		0.37	0	0.75		0	0	0		0.16	0.12	0.21		0.02	0	0.03		0	0	0		0.75	0.6	0.91		0	0	0		0.12	0.09	0.16		0	0	0		0.01	0.01
Sleep apnoea	Otorhinolaryngological	50		0.01	0	0.02		0.99	0	1.99		0.9	0.27	1.54		0.13	0.11	0.15		0.77	0.74	0.81		0.03	0.01	0.05		0	0	0		1.83	1.69	1.97		0.41	0.19	0.63		0.14	0.11	0.18		0	0	0		0.04	0.01
Sleep apnoea	Otorhinolaryngological	60		0.39	0.2	0.57		5.53	0	11.06		2.64	2.46	2.81		0.65	0.61	0.7		2.16	1.55	2.78		0.29	0.26	0.32		0.41	0	0.81		3.58	3.32	3.84		1.5	1.08	1.91		0.3	0.23	0.37		0.38	0.19	0.57		0.31	0.27
Sleep apnoea	Otorhinolaryngological	70		1.75	1.61	1.89		5.53	0	11.06		3.39	3.12	3.65		1.67	1.6	1.74		2.59	1.84	3.33		2.05	1.6	2.5		0.96	0.28	1.64		4.36	3.97	4.75		10.64	8.62	12.65		1.91	1.75	2.08		6.14	4.12	8.16		1.29	1.09
Sleep apnoea	Otorhinolaryngological	80		3.7	3.66	3.75		5.53	0	11.06		3.55	3.22	3.88		2.75	2.41	3.1		2.59	1.94	3.23		3.43	2.72	4.14		1.58	1.44	1.71		6.48	5.8	7.16		14.3	11.62	16.97		5.08	3.6	6.56		6.38	4.36	8.4		2.4	2.17
Asthma	Pulmonary	40		0.25	0.02	0.48		11.27	11.15	11.39		8.92	6.9	10.93		0.88	0.69	1.07		11.83	7.28	16.38		0.41	0.4	0.41		0	0	0		28.43	14.11	42.75		0.17	0.06	0.28		2.22	1.8	2.64		0.19	0	0.38		0.21	0.16
Asthma	Pulmonary	50		2.21	1.86	2.56		37.19	19.16	55.21		19.92	18.54	21.29		7.46	6.36	8.57		29.88	25.98	33.78		1.74	1.33	2.15		0.4	0.4	0.4		42.69	26.34	59.04		1.92	1.37	2.48		7.44	5.13	9.75		0.47	0	0.94		1.89	1.2
Asthma	Pulmonary	60		7.9	7.46	8.34		51.75	27.46	76.04		34.21	34.07	34.34		25.55	23.4	27.71		48.81	45.78	51.83		6.68	6.65	6.72		4.72	4.19	5.26		62.42	47.9	76.93		15.07	12.81	17.34		20.95	15.73	26.17		3.24	1.9	4.57		5.91	5.16
Asthma	Pulmonary	70		22.83	22.39	23.27		63.6	40.82	86.37		50.13	49.42	50.84		58.93	57.32	60.54		74.29	63.97	84.61		23.62	22.68	24.56		13.07	10.97	15.17		91.6	85.57	97.63		38.4	34.38	42.42		48.69	47.39	49.98		16.03	12.93	19.13		18.23	17.47
Asthma	Pulmonary	80		53.37	52.14	54.61		81.34	71.52	91.16		54.44	52.74	56.13		102.89	99.74	106.05		101.76	93.8	109.73		50.8	50.36	51.24		38.31	35.39	41.23		132.27	119.56	144.98		65.18	58.42	71.94		84.51	83.25	85.77		27.89	21.5	34.27		36.48	34.02
Bronchiectasis	Pulmonary	40		0	0	0		0	0	0		0.13	0.13	0.13		0	0	0		0.25	0.21	0.29		0	0	0		0	0	0		1.73	0.35	3.11		0	0	0		0.67	0.31	1.02		0	0	0		0	0
Bronchiectasis	Pulmonary	50		0	0	0		1.03	0	2.06		0.13	0.13	0.13		0.02	0.01	0.04		0.25	0.21	0.29		0.01	0	0.01		0	0	0		2.34	1.06	3.62		0	0	0		1.36	0.58	2.14		0.66	0	1.32		0	0
Bronchiectasis	Pulmonary	60		0.09	0.07	0.11		6.14	0	12.28		0.7	0.35	1.05		0.6	0.45	0.76		0.9	0.79	1		0.12	0.12	0.13		0.54	0.54	0.55		7.82	3.52	12.12		1.2	1.16	1.23		5.87	1.76	9.99		0.66	0	1.32		0.39	0.27
Bronchiectasis	Pulmonary	70		1.11	0.97	1.25		11.5	0.9	22.1		2.82	2.47	3.18		3.13	2.41	3.84		2.4	1.91	2.9		1.21	1.15	1.26		1.68	1.36	1.99		16.49	5.85	27.13		3.38	2.51	4.25		16.56	12.04	21.08		0.66	0	1.32		3.38	2.72
Bronchiectasis	Pulmonary	80		6	5.41	6.6		15.04	3.27	26.82		3.21	2.87	3.55		8.79	7.18	10.41		4.87	4.74	5.01		5.22	5.11	5.33		2.31	1.69	2.93		26.08	15.68	36.48		9.05	8.06	10.05		40.38	36.39	44.37		1.7	0.23	3.17		6.54	6.12
COPD	Pulmonary	40		0.01	0	0.02		1.84	1.24	2.43		0.06	0.06	0.06		0.03	0.02	0.04		0.9	0.78	1.02		0.02	0	0.04		0	0	0		0.34	0.17	0.51		0.03	0.02	0.05		0.47	0.32	0.63		0	0	0		0.04	0.04
COPD	Pulmonary	50		0.12	0.1	0.15		5.1	2.47	7.74		1.05	0.39	1.7		1.04	0.83	1.25		4.22	3.38	5.06		0.23	0.23	0.24		0	0	0		8.34	2.64	14.04		1.23	0.72	1.74		1.88	1.27	2.49		0.19	0	0.38		0.79	0.72
COPD	Pulmonary	60		3.05	1.73	4.36		5.45	2.82	8.09		5.17	2.6	7.74		10.54	9.91	11.17		20.71	14.22	27.2		2.63	2.52	2.74		5.57	4.05	7.09		26.23	17.78	34.69		12.85	11.54	14.16		6.49	5.32	7.67		5.92	2.59	9.26		15.66	15.33
COPD	Pulmonary	70		36.41	31.5	41.32		13.15	6.66	19.64		12.82	10.84	14.8		51.78	51.62	51.94		66.65	66.29	67		25.04	24.01	26.06		24.06	22.06	26.06		104.52	94.86	114.18		60.94	56.52	65.36		40.68	30.58	50.77		23.26	13.94	32.58		93.32	92.98
COPD	Pulmonary	80		159.37	158.64	160.1		79.77	29.65	129.9		25.47	23.38	27.56		127.08	124.56	129.61		135.92	133.31	138.52		93.57	91.79	95.34		70.24	67.56	72.92		251.32	227.68	274.95		160.67	149.47	171.87		132.22	115.77	148.68		50.82	38.42	63.22		256.07	255.17
Other interstitial pulmonary diseases with fibrosis	Pulmonary	40		0	0	0		0	0	0		0.06	0	0.13		0	0	0		0	0	0		0	0	0		0	0	0		0.32	0.25	0.39		0	0	0		0.09	0.04	0.14		0	0	0		0	0
Other interstitial pulmonary diseases with fibrosis	Pulmonary	50		0	0	0		0	0	0		0.13	0.07	0.19		0.05	0.05	0.06		0.04	0	0.09		0	0	0.01		0	0	0		2.17	1.82	2.51		0	0	0		0.16	0.05	0.26		0	0	0		0	0
Other interstitial pulmonary diseases with fibrosis	Pulmonary	60		0.01	0	0.02		0	0	0		0.2	0.19	0.2		0.4	0.31	0.48		0.1	0	0.21		0.09	0.01	0.17		0	0	0		5.25	5.01	5.49		0.03	0	0.06		0.85	0.61	1.09		0	0	0		0.18	0.13
Other interstitial pulmonary diseases with fibrosis	Pulmonary	70		0.63	0.29	0.96		0	0	0		0.2	0.19	0.2		1.2	1.18	1.23		0.28	0.18	0.37		0.71	0.61	0.81		0	0	0		9.77	8.96	10.57		0.5	0.25	0.75		1.91	1.2	2.61		0.5	0.49	0.5		1.71	1.35
Other interstitial pulmonary diseases with fibrosis	Pulmonary	80		3.57	2.88	4.25		0.52	0	1.05		0.42	0.39	0.46		3.06	2.87	3.24		1.79	1.53	2.04		2.51	2.44	2.58		0.59	0.17	1.01		33.58	32.51	34.66		1.9	1.37	2.44		6.94	6.76	7.12		2.66	2.14	3.18		4.72	4.52
Pleural effusion	Pulmonary	40		0	0	0		5.32	3.24	7.4		0.25	0.25	0.25		0.34	0.24	0.43		0.61	0.36	0.86		0.03	0.03	0.03		0	0	0		1.83	1.4	2.26		0.03	0	0.06		0.35	0.23	0.47		0.75	0.38	1.13		0.03	0
Pleural effusion	Pulmonary	50		0.13	0.07	0.2		6.3	4.81	7.78		0.32	0.32	0.32		1.51	1.49	1.52		1.15	0.98	1.32		0.18	0.18	0.19		0.67	0.13	1.21		2.44	1.89	2.98		0.69	0.49	0.9		0.76	0.37	1.15		1.04	0.47	1.6		0.26	0.26
Pleural effusion	Pulmonary	60		0.39	0.28	0.49		11.16	6.26	16.07		1.75	0.73	2.78		4.67	4.49	4.84		3.15	2.71	3.58		0.93	0.86	1		2.57	1.89	3.25		4.55	3.63	5.46		1.95	1.48	2.43		2.19	2.12	2.25		3.03	1.99	4.07		1.93	1.78
Pleural effusion	Pulmonary	70		1.56	1.47	1.65		16.91	11.64	22.18		2.45	1.48	3.42		8.93	8.92	8.94		6.95	6.7	7.2		3.07	3.06	3.07		7.41	5.15	9.67		8.92	8.73	9.11		6.34	6.16	6.53		6.14	5.23	7.04		9.27	7.29	11.24		7.23	5.96
Pleural effusion	Pulmonary	80		7.47	6.34	8.61		24.18	15.02	33.34		2.54	2.04	3.03		16.42	16.17	16.68		10.04	9.16	10.92		7.93	7.91	7.94		14.41	11.99	16.83		21.69	20.13	23.25		17.69	17.07	18.31		16.64	15.92	17.36		15.85	13.62	18.09		15.62	14.78
Pneumothorax	Pulmonary	40		0	0	0		0	0	0		0.19	0.12	0.25		0	0	0		0.08	0.04	0.12		0	0	0		0	0	0		0.95	0.86	1.04		0	0	0		0.21	0.1	0.32		0	0	0		0	0
Pneumothorax	Pulmonary	50		0	0	0		0	0	0		0.19	0.12	0.25		0.11	0.07	0.14		0.12	0.12	0.13		0.02	0.01	0.03		0	0	0		2.1	2.08	2.12		0.02	0	0.03		0.37	0.25	0.49		0	0	0		0.1	0.08
Pneumothorax	Pulmonary	60		0.06	0.06	0.06		1.07	0	2.14		0.26	0.19	0.34		0.28	0.2	0.35		0.18	0.12	0.25		0.12	0.12	0.13		0	0	0		2.69	2.43	2.95		0.11	0.08	0.15		0.57	0.32	0.82		0	0	0		0.24	0.16
Pneumothorax	Pulmonary	70		0.18	0.15	0.21		1.07	0	2.14		0.26	0.19	0.34		0.59	0.52	0.67		0.94	0.12	1.77		0.41	0.41	0.42		0.56	0.27	0.85		5.04	4.82	5.25		0.59	0.58	0.59		1.01	0.72	1.3		0.69	0.3	1.08		1.07	0.84
Pneumothorax	Pulmonary	80		0.82	0.67	0.97		1.07	0	2.14		0.26	0.19	0.34		1	0.91	1.08		0.94	0.12	1.77		0.89	0.89	0.89		0.56	0.27	0.85		5.04	4.82	5.25		1.16	1.08	1.23		1.49	1.2	1.78		0.8	0.3	1.3		2.03	1.94
Pulmonary collapse excluding pneumothorax	Pulmonary	40		0	0	0		0.9	0	1.8		0.38	0.25	0.51		0.04	0.04	0.04		0.24	0.2	0.28		0.02	0	0.03		0	0	0		0.83	0.67	0.98		0	0	0		0.16	0.09	0.23		0	0	0		0.01	0
Pulmonary collapse excluding pneumothorax	Pulmonary	50		0.04	0	0.08		1.22	0	2.44		0.71	0.71	0.72		0.16	0.13	0.18		0.66	0.64	0.69		0.12	0.11	0.13		0.81	0.13	1.48		1.75	1.6	1.9		0.19	0.19	0.19		1.23	0.32	2.14		1.6	0.28	2.92		0.11	0.09
Pulmonary collapse excluding pneumothorax	Pulmonary	60		0.14	0.04	0.23		3.43	1.21	5.65		1.49	1.42	1.57		0.63	0.62	0.65		1.22	1.16	1.28		0.42	0.37	0.47		1.35	0.41	2.29		2.59	2.38	2.79		0.97	0.79	1.14		1.68	0.7	2.67		2.74	1.24	4.24		0.88	0.84
Pulmonary collapse excluding pneumothorax	Pulmonary	70		0.64	0.59	0.69		8.24	2.51	13.97		1.81	1.73	1.88		2.45	2.28	2.62		3.49	2.82	4.16		1.43	1.27	1.6		2.2	1.11	3.28		4.91	4.88	4.94		3.32	3.2	3.43		4.39	4.21	4.58		5.72	4.04	7.4		3.24	3.14
Pulmonary collapse excluding pneumothorax	Pulmonary	80		2.95	2.82	3.08		9.32	4.13	14.51		2.89	2.68	3.11		4.76	4.54	4.97		5.96	5.86	6.05		3.43	3.38	3.48		3.24	1.41	5.07		7.9	7.37	8.44		8.06	7.94	8.17		7.13	6.86	7.4		8.09	6.71	9.47		6.52	6.4
Pulmonary embolism	Pulmonary	40		0	0	0		3.56	2.96	4.16		0.76	0.44	1.08		0.06	0.06	0.06		0.53	0.33	0.73		0.02	0.01	0.03		0	0	0		1.16	1.06	1.26		0.02	0	0.03		0.16	0.12	0.19		0	0	0		0	0
Pulmonary embolism	Pulmonary	50		0.05	0	0.1		3.56	2.96	4.16		2.01	1.49	2.54		0.61	0.57	0.64		1.1	0.84	1.36		0.16	0.11	0.21		0	0	0		1.45	1.16	1.74		0.49	0.32	0.66		0.5	0.25	0.74		0.09	0.09	0.09		0.05	0.02
Pulmonary embolism	Pulmonary	60		0.3	0.21	0.4		3.92	3.71	4.13		5.45	4.58	6.32		2.06	2.03	2.09		3.24	2.85	3.64		0.85	0.62	1.09		0.13	0	0.27		2.15	1.16	3.13		1.7	1.32	2.09		0.95	0.74	1.16		0.76	0.28	1.23		0.7	0.52
Pulmonary embolism	Pulmonary	70		2.09	1.68	2.49		9.65	5.28	14.03		8.99	8.1	9.88		5.23	5	5.45		4.58	3.55	5.6		3.58	3.03	4.13		3.93	3.69	4.17		4.53	3.82	5.24		5.12	4.53	5.71		2.7	2.09	3.3		1.35	1.07	1.64		4.09	3.82
Pulmonary embolism	Pulmonary	80		6.91	6.34	7.48		15.7	14.22	17.19		10	9.61	10.39		11.04	10.83	11.25		9.83	7.55	12.1		8.52	7.27	9.77		7.71	6.96	8.47		7.63	5.48	9.78		15.25	13.64	16.86		6.72	4.84	8.61		2.91	2.24	3.58		9.1	8.44
Respiratory failure	Pulmonary	40		0	0	0		0.89	0.3	1.48		0.12	0.06	0.19		0	0	0		0	0	0		0	0	0		0	0	0		0.42	0.33	0.51		0	0	0		0.35	0.09	0.61		0	0	0		0.01	0
Respiratory failure	Pulmonary	50		0.04	0.01	0.07		1.22	0.3	2.13		0.39	0.26	0.52		0.06	0.05	0.08		0.04	0	0.09		0.01	0.01	0.02		0	0	0		0.54	0.42	0.67		0.16	0.11	0.2		0.87	0.51	1.22		0	0	0		0.05	0.05
Respiratory failure	Pulmonary	60		0.15	0.14	0.16		1.94	0.67	3.22		1.3	0.81	1.78		0.38	0.27	0.48		1.18	1	1.37		0.13	0.11	0.15		0.14	0.13	0.14		1.64	1.14	2.13		0.75	0.48	1.01		1.6	1.36	1.84		0.48	0.28	0.67		0.47	0.29
Respiratory failure	Pulmonary	70		0.97	0.92	1.02		5.36	2.99	7.73		2.07	1.81	2.33		1.45	1.13	1.76		3.07	2.6	3.53		0.89	0.72	1.06		0.28	0.14	0.42		4.29	3.08	5.5		2.16	1.85	2.47		3.29	3.19	3.38		2.76	1.98	3.53		2.49	2.18
Respiratory failure	Pulmonary	80		3.6	3.39	3.81		7.6	6.49	8.72		3.32	2.37	4.27		3.73	3.46	4.01		6.08	5.15	7		2.54	2.32	2.75		1.81	1.78	1.84		8.36	8.3	8.42		5.24	5.09	5.39		6.23	6.06	6.4		3.76	2.96	4.55		6.49	6
Acute kidney injury	Renal	40		0	0	0		0.88	0.3	1.46		0.19	0.06	0.31		0.01	0.01	0.01		1.16	1.03	1.29		0.03	0.01	0.05		0.13	0	0.27		0.88	0.67	1.09		0.03	0	0.06		0.26	0.19	0.33		0	0	0		0.01	0.01
Acute kidney injury	Renal	50		0.23	0.1	0.35		0.88	0.3	1.46		0.71	0.39	1.04		0.12	0.11	0.13		2.89	2.53	3.26		0.14	0.12	0.17		0.4	0.13	0.67		1.52	1.08	1.95		0.33	0.14	0.52		0.71	0.48	0.94		0.38	0.19	0.57		0.06	0.02
Acute kidney injury	Renal	60		0.67	0.59	0.74		2.37	0.69	4.05		1.46	1.42	1.49		0.66	0.63	0.68		5.66	5.13	6.18		0.94	0.84	1.03		1.49	1.49	1.49		2.64	2.49	2.79		1.79	1.69	1.88		1.79	1.75	1.84		2.87	2.76	2.99		0.34	0.27
Acute kidney injury	Renal	70		3.57	3.52	3.62		9.2	7.9	10.49		3.15	2.94	3.35		2.49	2.37	2.6		11.29	10.76	11.83		3.35	3.18	3.52		4.19	3.61	4.77		6.04	5	7.07		7.23	6.99	7.48		5.8	5.8	5.8		12.53	10.83	14.22		2.04	1.87
Acute kidney injury	Renal	80		14.92	13.9	15.94		16.08	10.58	21.58		4.35	3.61	5.09		7.81	7.56	8.06		20.27	19.48	21.05		10.18	10.03	10.34		11.58	8.24	14.92		16.86	13.55	20.17		19.04	18.66	19.41		14.92	14.65	15.19		22.84	21.84	23.84		6.85	6.51
Glomerulonephritis	Renal	40		0	0	0		0	0	0		0	0	0		0	0	0		0	0	0		0	0	0.01		0	0	0		0.08	0.08	0.08		0.02	0	0.03		0.07	0	0.14		0	0	0		0	0
Glomerulonephritis	Renal	50		0.01	0	0.02		0	0	0		0.07	0	0.13		0.03	0.01	0.05		0.26	0.18	0.35		0.01	0.01	0.01		0.13	0.13	0.13		0.17	0.08	0.26		0.25	0.14	0.36		0.12	0	0.25		0.09	0.09	0.09		0.03	0
Glomerulonephritis	Renal	60		0.22	0.1	0.33		0	0	0		0.28	0.2	0.36		0.64	0.26	1.01		0.65	0.4	0.9		0.07	0.04	0.1		0.13	0.13	0.13		1.31	0.25	2.37		1.14	0.6	1.69		0.32	0.05	0.59		5.4	0.47	10.33		0.12	0.09
Glomerulonephritis	Renal	70		1.43	0.82	2.03		0.48	0.47	0.49		0.28	0.2	0.36		1.36	0.91	1.82		0.74	0.49	0.99		0.93	0.93	0.93		1.52	0.27	2.77		1.66	0.91	2.4		2.66	1.7	3.61		1.71	1.13	2.29		6.98	0.58	13.38		0.56	0.41
Glomerulonephritis	Renal	80		5.98	5.12	6.84		1.03	0.47	1.59		0.56	0.28	0.84		2.23	1.9	2.55		1.89	1.51	2.27		2.34	2.01	2.67		1.84	0.6	3.08		2.82	1.16	4.48		5.33	4.9	5.77		3.84	2.51	5.17		7.3	0.9	13.7		1.33	0.99
Obstructive and reflux uropathy	Renal	40		0.02	0	0.04		0	0	0		0.06	0	0.13		0.03	0.01	0.04		7.07	6.92	7.23		0.09	0.07	0.11		0	0	0		0.26	0.09	0.43		0.03	0	0.06		0.02	0	0.04		0	0	0		0	0
Obstructive and reflux uropathy	Renal	50		0.38	0.36	0.4		0.33	0	0.66		0.13	0	0.26		0.12	0.08	0.16		15.48	14.24	16.72		0.37	0.3	0.45		0.13	0	0.27		1.97	1.77	2.17		0.13	0.11	0.14		0.02	0	0.04		0	0	0		0	0
Obstructive and reflux uropathy	Renal	60		1.65	1.17	2.13		0.69	0.34	1.04		0.27	0.07	0.48		0.65	0.61	0.69		23.17	22.35	24		1.88	1.49	2.26		0.13	0	0.27		3.1	2.76	3.44		0.43	0.29	0.58		0.24	0.16	0.31		0.19	0.1	0.29		0.12	0.07
Obstructive and reflux uropathy	Renal	70		8.06	6.84	9.27		1.16	0.34	1.97		0.76	0.29	1.24		1.78	1.77	1.79		37.29	37.14	37.44		4.91	4.39	5.43		0.41	0.14	0.68		6.15	4.95	7.34		2.82	1.19	4.45		0.81	0.7	0.92		1.2	1	1.4		0.41	0.36
Obstructive and reflux uropathy	Renal	80		26.84	20.24	33.44		1.81	0.37	3.26		0.76	0.29	1.24		3.47	3.29	3.66		52.93	49.17	56.69		9.82	9.14	10.49		2.14	0.71	3.56		8.73	6.93	10.54		4.7	2.72	6.68		3.63	3.29	3.97		2.61	2.53	2.69		1.07	0.87
Urinary incontinence	Renal	40		0	0	0		1.19	0.59	1.78		1.07	0.76	1.39		0.06	0.04	0.08		4.78	4.41	5.15		0.05	0.03	0.07		0	0	0		1.85	1.61	2.08		0.02	0	0.03		0.17	0.12	0.23		0	0	0		0.02	0.01
Urinary incontinence	Renal	50		0.4	0.2	0.61		2.17	0.9	3.43		3.31	2.98	3.65		0.78	0.74	0.83		15.24	10.61	19.87		0.25	0.19	0.32		0	0	0		4.4	2.67	6.12		0.33	0.2	0.46		0.46	0.33	0.58		0	0	0		0.11	0.07
Urinary incontinence	Renal	60		2.65	2.36	2.94		3.58	1.96	5.21		12.32	12.03	12.61		3.51	3.36	3.65		27.13	20.15	34.11		1.49	1.45	1.53		3.66	2.57	4.75		7.7	4.51	10.89		2.9	2.41	3.39		1.68	1.19	2.18		0.86	0.57	1.14		0.91	0.7
Urinary incontinence	Renal	70		8.57	7.78	9.35		8.3	5.44	11.17		22.46	20.51	24.42		10.55	10.45	10.64		39.12	31.02	47.22		5.14	5.04	5.24		5.73	5.68	5.78		12.57	10.58	14.57		8.42	7.52	9.32		5.75	5.39	6.11		4.06	3.25	4.87		3.64	2.89
Urinary incontinence	Renal	80		28.03	26.1	29.95		21.59	17.11	26.07		29.86	27.49	32.23		26.23	25.48	26.97		65.59	54.07	77.11		16.21	15.75	16.67		17.25	12.89	21.61		33.8	23.96	43.63		21.33	18.19	24.48		18.58	16.54	20.62		10.63	8.32	12.94		10.72	10.07
Urolithiasis	Renal	40		0.05	0.03	0.07		0	0	0		1.21	0.5	1.91		0.03	0.02	0.03		5.34	3.66	7.02		0.09	0.05	0.13		0	0	0		2.33	1.75	2.91		0.11	0.05	0.17		0.03	0	0.07		0	0	0		0	0
Urolithiasis	Renal	50		0.54	0.54	0.54		0.99	0.63	1.34		1.73	0.5	2.96		0.24	0.23	0.25		11.85	9.31	14.4		0.39	0.35	0.43		0.54	0.4	0.68		4.55	3.85	5.25		0.44	0.36	0.52		0.19	0.14	0.25		0.38	0.38	0.38		0.01	0
Urolithiasis	Renal	60		2.14	2.13	2.16		2.82	1.75	3.89		2.16	1.08	3.23		1.3	1.28	1.32		23.88	18.01	29.74		2.12	1.72	2.53		2.98	1.22	4.74		7.41	6.1	8.72		1.57	1.45	1.69		1.05	0.53	1.57		0.76	0.76	0.76		0.24	0.15
Urolithiasis	Renal	70		9.87	9.22	10.51		7.53	7.11	7.95		3.43	2.45	4.41		3.41	3.34	3.49		36.83	31.61	42.05		6.43	5.91	6.95		8.67	1.92	15.43		11.34	9.44	13.23		8.26	8.03	8.49		3.77	3.14	4.39		3.22	1.47	4.96		1.23	1.11
Urolithiasis	Renal	80		30.13	23.77	36.5		9.89	8.84	10.95		3.43	2.45	4.41		6.58	6.33	6.84		51.23	48.23	54.23		13.77	12.73	14.8		11.64	5.69	17.58		15.13	11.55	18.7		14.11	13.89	14.34		9.76	8.2	11.33		3.98	3.43	4.54		2.64	2.15
Dysmenorrhoea	Reproductive	40		0	0	0		0.58	0	1.17		0.19	0.13	0.25		0.13	0.06	0.21		1.2	0.8	1.59		0.02	0.01	0.03		0	0	0		0.72	0.64	0.8		0.05	0.02	0.08		0.09	0.05	0.12		0	0	0		0.01	0
Dysmenorrhoea	Reproductive	50		0.02	0.01	0.03		1	0	1.99		0.32	0.13	0.51		0.39	0.34	0.43		2.13	1.2	3.07		0.04	0.03	0.05		0.27	0.27	0.27		0.93	0.81	1.06		0.06	0.05	0.08		0.12	0.09	0.16		0	0	0		0.01	0.01
Dysmenorrhoea	Reproductive	60		0.04	0.01	0.07		1	0	1.99		0.39	0.13	0.65		0.53	0.45	0.61		3.86	2.91	4.81		0.06	0.05	0.08		0.27	0.27	0.27		0.93	0.81	1.06		0.11	0.08	0.14		0.14	0.11	0.18		0	0	0		0.02	0.01
Dysmenorrhoea	Reproductive	70		0.09	0.03	0.16		1	0	1.99		0.39	0.13	0.65		0.6	0.54	0.67		4.09	3.4	4.78		0.09	0.08	0.1		0.27	0.27	0.27		0.93	0.81	1.06		0.13	0.11	0.14		0.14	0.11	0.18		0	0	0		0.03	0.01
Dysmenorrhoea	Reproductive	80		0.12	0.05	0.18		1	0	1.99		0.39	0.13	0.65		0.73	0.61	0.85		4.2	3.4	5.01		0.14	0.12	0.17		0.27	0.27	0.27		0.93	0.81	1.06		0.17	0.16	0.18		0.16	0.13	0.19		0	0	0		0.04	0.01
Endometrial hyperplasia and hypertrophy	Reproductive	40		0	0	0		0	0	0		0	0	0		0.03	0.03	0.03		0.16	0.08	0.24		0	0	0		0	0	0		0.16	0.16	0.16		0	0	0		0.02	0	0.04		0	0	0		0	0
Endometrial hyperplasia and hypertrophy	Reproductive	50		0.01	0	0.02		0	0	0		0.13	0.07	0.2		0.41	0.39	0.42		0.46	0.35	0.58		0.02	0.01	0.03		0	0	0		0.16	0.16	0.16		0.02	0	0.03		0.05	0.02	0.09		0	0	0		0.01	0
Endometrial hyperplasia and hypertrophy	Reproductive	60		0.02	0.02	0.02		0.36	0	0.72		0.27	0.2	0.34		1.34	1.33	1.35		0.67	0.45	0.89		0.08	0.03	0.12		0	0	0		0.27	0.16	0.39		0.16	0.06	0.25		0.05	0.04	0.07		0	0	0		0.01	0
Endometrial hyperplasia and hypertrophy	Reproductive	70		0.08	0.03	0.14		0.36	0	0.72		0.27	0.2	0.34		2.28	2.23	2.34		1	0.68	1.33		0.15	0.14	0.15		0.14	0	0.28		0.27	0.16	0.39		0.27	0.21	0.33		0.23	0.21	0.24		0	0	0		0.02	0
Endometrial hyperplasia and hypertrophy	Reproductive	80		0.14	0.07	0.22		0.36	0	0.72		0.27	0.2	0.34		3.38	3.25	3.5		2.39	1.65	3.13		0.34	0.34	0.34		0.14	0	0.28		0.27	0.16	0.39		0.39	0.34	0.45		0.41	0.38	0.44		0	0	0		0.12	0.09
Endometriosis	Reproductive	40		0	0	0		0.31	0	0.62		0.26	0	0.51		0.04	0.02	0.05		1.48	0.16	2.81		0.06	0.02	0.1		0	0	0		0.53	0.52	0.53		0.06	0	0.13		0.11	0.11	0.11		0	0	0		0.04	0
Endometriosis	Reproductive	50		0	0	0		0.64	0.32	0.96		0.39	0.13	0.64		0.27	0.23	0.32		2.46	0.42	4.51		0.08	0.04	0.11		0.13	0	0.27		1.38	1.28	1.48		0.06	0	0.13		0.34	0.32	0.35		0	0	0		0.06	0.03
Endometriosis	Reproductive	60		0	0	0		0.64	0.32	0.96		0.46	0.21	0.71		0.55	0.54	0.56		2.56	0.51	4.61		0.09	0.06	0.13		0.13	0	0.27		1.49	1.28	1.71		0.14	0.08	0.2		0.34	0.32	0.35		0	0	0		0.06	0.03
Endometriosis	Reproductive	70		0	0	0		0.64	0.32	0.96		0.54	0.21	0.87		0.73	0.71	0.75		2.56	0.51	4.61		0.12	0.08	0.15		0.13	0	0.27		1.49	1.28	1.71		0.16	0.13	0.19		0.34	0.32	0.35		0	0	0		0.09	0.04
Endometriosis	Reproductive	80		0.01	0.01	0.01		0.64	0.32	0.96		0.54	0.21	0.87		0.9	0.89	0.92		2.56	0.51	4.61		0.14	0.1	0.17		0.28	0	0.56		1.49	1.28	1.71		0.18	0.17	0.2		0.43	0.36	0.51		0	0	0		0.09	0.04
Erectile dysfunction	Reproductive	40		0.03	0	0.06		0.88	0	1.76		0.76	0.57	0.96		0	0	0		0	0	0		0.03	0.02	0.04		0	0	0		0.92	0.58	1.25		0.03	0.02	0.05		0.86	0.65	1.07		0	0	0		0.01	0.01
Erectile dysfunction	Reproductive	50		0.57	0.44	0.71		5.29	0.34	10.24		2.61	2.27	2.95		0	0	0		0	0	0		0.27	0.26	0.29		0.13	0	0.27		4.35	3.75	4.94		0.5	0.43	0.58		1.11	0.94	1.28		0	0	0		0.09	0.06
Erectile dysfunction	Reproductive	60		2.88	2.52	3.23		7.14	4.07	10.21		5.45	4.61	6.29		0	0	0		0	0	0		2.37	2.34	2.4		0.27	0.27	0.27		12.31	9.69	14.94		4.24	3.98	4.5		4.74	3.27	6.21		4.31	3.23	5.38		0.64	0.55
Erectile dysfunction	Reproductive	70		10.21	9.72	10.69		14.89	13.24	16.54		6.48	5.46	7.49		0	0	0		0	0	0		9.08	8.38	9.78		4.06	2.37	5.76		28.81	26.85	30.78		12.49	12.23	12.75		10.73	8.94	12.52		10.59	8.34	12.84		3.15	2.96
Erectile dysfunction	Reproductive	80		21.63	21.16	22.11		24.1	21.02	27.18		6.57	5.46	7.67		0	0	0		0	0	0		17.96	17.63	18.29		10.67	9.76	11.59		61.1	60.88	61.32		22.17	21.39	22.96		17.06	16.45	17.68		14.42	13.04	15.8		6.28	6.21
Female infertility	Reproductive	40		0	0	0		0.31	0	0.62		0.39	0	0.77		0.03	0.02	0.03		0.88	0.87	0.89		0.01	0.01	0.01		0	0	0		1.09	0.58	1.6		0.2	0	0.41		0.07	0.05	0.09		0	0	0		0.01	0
Female infertility	Reproductive	50		0	0	0		0.31	0	0.62		0.39	0	0.77		0.04	0.03	0.05		0.96	0.92	0.99		0.01	0.01	0.02		0	0	0		1.18	0.67	1.7		0.2	0	0.41		0.07	0.05	0.09		0	0	0		0.01	0
Female infertility	Reproductive	60		0	0	0		0.31	0	0.62		0.39	0	0.77		0.05	0.04	0.05		0.96	0.92	0.99		0.01	0.01	0.02		0	0	0		1.18	0.67	1.7		0.2	0	0.41		0.07	0.05	0.09		0	0	0		0.01	0
Female infertility	Reproductive	70		0	0	0		0.31	0	0.62		0.39	0	0.77		0.05	0.04	0.06		0.96	0.92	0.99		0.01	0.01	0.02		0	0	0		1.18	0.67	1.7		0.2	0	0.41		0.07	0.05	0.09		0	0	0		0.01	0
Female infertility	Reproductive	80		0	0	0		0.31	0	0.62		0.39	0	0.77		0.05	0.04	0.06		0.96	0.92	0.99		0.02	0.01	0.03		0	0	0		1.18	0.67	1.7		0.2	0	0.41		0.07	0.05	0.09		0	0	0		0.01	0
Male infertility	Reproductive	40		0	0	0		0.31	0.31	0.31		0.82	0.45	1.2		0	0	0		0	0	0		0.01	0.01	0.01		0	0	0		0.84	0.51	1.17		0	0	0		0.07	0.05	0.09		0	0	0		0.01	0
Male infertility	Reproductive	50		0.01	0	0.02		0.31	0.31	0.31		0.82	0.45	1.2		0	0	0		0	0	0		0.01	0.01	0.02		0	0	0		1.03	0.51	1.55		0	0	0		0.07	0.05	0.09		0	0	0		0.01	0
Male infertility	Reproductive	60		0.01	0	0.02		0.31	0.31	0.31		0.82	0.45	1.2		0	0	0		0	0	0		0.01	0.01	0.02		0	0	0		1.03	0.51	1.55		0	0	0		0.07	0.05	0.09		0	0	0		0.01	0
Male infertility	Reproductive	70		0.01	0	0.02		0.31	0.31	0.31		0.82	0.45	1.2		0	0	0		0	0	0		0.01	0.01	0.02		0	0	0		1.03	0.51	1.55		0	0	0		0.07	0.05	0.09		0	0	0		0.01	0
Male infertility	Reproductive	80		0.01	0	0.02		0.31	0.31	0.31		0.82	0.45	1.2		0	0	0		0	0	0		0.02	0.01	0.03		0	0	0		1.03	0.51	1.55		0	0	0		0.07	0.05	0.09		0	0	0		0.01	0
Menorrhagia and polymenorrhoea	Reproductive	40		0	0	0		0.94	0.31	1.57		1.89	1.89	1.9		0.31	0.24	0.38		1.73	1.23	2.23		0.02	0.02	0.02		0	0	0		2.55	1.83	3.27		0.16	0.13	0.19		0.25	0.12	0.37		0	0	0		0.03	0
Menorrhagia and polymenorrhoea	Reproductive	50		0.07	0.03	0.11		4.26	2.5	6.01		3.4	3.36	3.45		2.03	1.87	2.2		6.25	5.03	7.46		0.2	0.17	0.23		0.13	0	0.27		6.04	5.19	6.89		0.98	0.83	1.12		1.15	0.81	1.49		0	0	0		0.12	0.07
Menorrhagia and polymenorrhoea	Reproductive	60		0.12	0.04	0.21		9.66	6.95	12.38		4.78	4.73	4.82		3.22	2.82	3.62		6.75	5.34	8.16		0.36	0.28	0.44		0.13	0	0.27		9.33	5.4	13.26		1.58	1.54	1.63		1.49	1.01	1.97		0	0	0		0.24	0.14
Menorrhagia and polymenorrhoea	Reproductive	70		0.12	0.04	0.21		9.66	6.95	12.38		4.78	4.73	4.82		3.31	2.88	3.73		6.75	5.34	8.16		0.38	0.3	0.46		0.13	0	0.27		9.33	5.4	13.26		1.6	1.57	1.63		1.49	1.01	1.97		0	0	0		0.24	0.14
Menorrhagia and polymenorrhoea	Reproductive	80		0.12	0.04	0.21		9.66	6.95	12.38		4.78	4.73	4.82		3.34	2.91	3.77		6.75	5.34	8.16		0.38	0.3	0.46		0.28	0	0.56		9.33	5.4	13.26		1.6	1.57	1.63		1.49	1.01	1.97		0	0	0		0.24	0.14
Polycystic ovarian syndrome	Reproductive	40		0	0	0		0	0	0		0.06	0	0.13		0.02	0.01	0.04		0.44	0.16	0.73		0.02	0.02	0.02		0	0	0		1.84	0.79	2.89		0	0	0		0.02	0	0.03		0	0	0		0.01	0
Polycystic ovarian syndrome	Reproductive	50		0	0	0		0.65	0.64	0.65		0.2	0	0.4		0.2	0.05	0.36		0.62	0.25	0.99		0.02	0.02	0.02		0	0	0		1.84	0.79	2.89		0	0	0		0.04	0.02	0.05		0	0	0		0.01	0
Polycystic ovarian syndrome	Reproductive	60		0	0	0		0.65	0.64	0.65		0.2	0	0.4		0.32	0.12	0.52		0.62	0.25	0.99		0.02	0.02	0.03		0	0	0		1.84	0.79	2.89		0	0	0		0.13	0.11	0.14		0	0	0		0.01	0
Polycystic ovarian syndrome	Reproductive	70		0	0	0		0.65	0.64	0.65		0.2	0	0.4		0.33	0.14	0.53		0.62	0.25	0.99		0.03	0.02	0.03		0	0	0		1.84	0.79	2.89		0	0	0		0.13	0.11	0.14		0	0	0		0.01	0
Polycystic ovarian syndrome	Reproductive	80		0	0	0		0.65	0.64	0.65		0.2	0	0.4		0.34	0.14	0.54		0.62	0.25	0.99		0.04	0.02	0.05		0	0	0		1.84	0.79	2.89		0	0	0		0.13	0.11	0.14		0	0	0		0.02	0
[truncated: 43 more columns]

## Sheet: Supplementary Data 5
Supplementary Data 5. Fold difference of cumulative burden in survivors versus controls at age 60 for specific cancer types where conditions with a fold difference of ≥ 2 are shown.
Health condition	Organ system	Cancer type	Fold difference	Lower CI	Upper CI
Peripheral arterial disease	Cardiovascular	Bladder	2.05	1.3	2.86
Diabetic neurological complications	Endocrine	Bladder	2.8	2.17	3.44
Angiodysplasia of colon	Gastrointestinal	Bladder	2	1.5	2.5
Agranulocytosis	Haematological	Bladder	2	1.57	2.47
Lower respiratory tract infections	Immunology and infection	Bladder	2.07	1.72	2.45
Non-acute cystitis	Immunology and infection	Bladder	18.1	15.07	22.64
Septicaemia	Immunology and infection	Bladder	2.64	1.92	3.4
Urinary tract infections	Immunology and infection	Bladder	7.34	6.47	8.26
Pleural effusion	Pulmonary	Bladder	2.29	1.59	3.15
Acute kidney injury	Renal	Bladder	4.19	3.52	4.99
Obstructive and reflux uropathy	Renal	Bladder	11	7.47	15.45
Urinary incontinence	Renal	Bladder	2.26	2.02	2.51
Urolithiasis	Renal	Bladder	2	1.8	2.25
Coronary heart disease NOS	Cardiovascular	Bone	2.71	2.22	3.19
Dilated cardiomyopathy	Cardiovascular	Bone	5.64	1.64	9.66
Heart failure	Cardiovascular	Bone	11.12	8.3	14.2
Hypertrophic cardiomyopathy	Cardiovascular	Bone	4.7	1.42	8.91
Ischaemic stroke	Cardiovascular	Bone	10.6	1.24	19.99
Multiple valve disease	Cardiovascular	Bone	3.6	2.56	6.01
Myocardial infarction	Cardiovascular	Bone	4.14	2.28	6.3
Other cardiomyopathy	Cardiovascular	Bone	4.21	2.5	5.92
Pericardial effusion noninflammatory	Cardiovascular	Bone	27.8	26.6	29
Stable angina	Cardiovascular	Bone	2.37	1.15	3.61
Stroke NOS	Cardiovascular	Bone	2.98	2.34	3.69
Supraventricular tachycardia	Cardiovascular	Bone	3.83	3.05	4.94
Venous thromboembolic disease	Cardiovascular	Bone	6.69	4.82	8.71
Diabetes	Endocrine	Bone	3.21	2.44	3.99
Diabetic neurological complications	Endocrine	Bone	6.59	4.52	8.67
Diabetic ophthalmic complications	Endocrine	Bone	4.16	2.75	5.58
Hypo or hyperthyroidism	Endocrine	Bone	5.62	2.13	9.24
Obesity	Endocrine	Bone	8.47	7.16	9.99
Barretts oesophagus	Gastrointestinal	Bone	10.21	3.61	17.08
Cholangitis	Gastrointestinal	Bone	3.55	2.9	4.24
Cholecystitis	Gastrointestinal	Bone	3	1.63	4.39
Coeliac disease	Gastrointestinal	Bone	4.83	4.43	5.27
Fatty liver	Gastrointestinal	Bone	3.13	1.98	4.31
Gastritis and duodenitis	Gastrointestinal	Bone	3.43	3.28	3.58
Gastrooesophageal reflux disease	Gastrointestinal	Bone	4.38	2.54	6.23
Oesophagitis and oesophageal ulcer	Gastrointestinal	Bone	4.65	2.75	6.59
Agranulocytosis	Haematological	Bone	142.6	122.9	165.18
Aplastic anaemias	Haematological	Bone	17	8.59	52.61
Other anaemias	Haematological	Bone	16.34	9.07	23.67
Primary or idiopathic thrombocytopaenia	Haematological	Bone	31.57	16.09	61.26
Secondary or other thrombocytopaenia	Haematological	Bone	19.92	9.37	34.65
Thrombophilia	Haematological	Bone	15.5	2.19	33.34
Bacterial diseases excluding tuberculosis	Immunology and infection	Bone	12.63	11.19	14.08
Ear and upper respiratory tract infections	Immunology and infection	Bone	7.19	4.11	10.29
Encephalitis	Immunology and infection	Bone	18	17.5	18.5
Infection of bones and joints	Immunology and infection	Bone	15.33	7	23.67
Infection of skin and subcutaneous tissues	Immunology and infection	Bone	17.96	13.43	22.5
Infections of other or unspecified organs	Immunology and infection	Bone	13.98	8.56	19.43
Infections of the digestive system	Immunology and infection	Bone	3.32	2.8	3.88
Infections of the heart	Immunology and infection	Bone	13.45	10.56	16.57
Lower respiratory tract infections	Immunology and infection	Bone	21.04	14.64	27.81
Meningitis	Immunology and infection	Bone	23	7.22	39.51
Mycoses	Immunology and infection	Bone	34.14	25.11	44.59
Septicaemia	Immunology and infection	Bone	67.64	56.4	79.58
Urinary tract infections	Immunology and infection	Bone	4.85	1.64	8.09
Viral diseases excluding chronic hepatitis/HIV	Immunology and infection	Bone	18.23	12.68	23.77
Enthesopathies and synovial disorders	Musculoskeletal	Bone	2.74	1.85	3.63
Osteoarthritis excluding spine	Musculoskeletal	Bone	2.48	1.83	3.14
Osteoporosis	Musculoskeletal	Bone	2.66	1.58	3.73
Bell's palsy	Neurological	Bone	3.94	1.93	6.62
Disorders of autonomic nervous system	Neurological	Bone	12.08	9.8	15.71
Epilepsy	Neurological	Bone	3.54	2.2	4.91
Intracranial hypertension	Neurological	Bone	32.75	12.69	53.85
Migraine	Neurological	Bone	4.75	3.84	5.66
Peripheral neuropathies	Neurological	Bone	2.85	1.9	3.84
Postviral fatigue syndrome neurasthenia and fibromyalgia	Neurological	Bone	7.85	3.19	12.51
Cataract	Ocular	Bone	6.24	3.98	8.52
Chronic sinusitis	Otorhinolaryngological	Bone	3.21	1.27	5.19
Hypertrophy of nasal turbinates	Otorhinolaryngological	Bone	3.68	1.68	5.68
Asthma	Pulmonary	Bone	4.8	2.54	7.05
Pleural effusion	Pulmonary	Bone	65.65	36.13	99.39
Pulmonary collapse excluding pneumothorax	Pulmonary	Bone	38.11	13.4	63.78
Pulmonary embolism	Pulmonary	Bone	15.08	12.93	17.95
Respiratory failure	Pulmonary	Bone	19.4	6.63	33.79
Acute kidney injury	Renal	Bone	14.81	4.3	25.8
Obstructive and reflux uropathy	Renal	Bone	4.6	2.22	7.36
Urinary incontinence	Renal	Bone	3.06	1.68	4.44
Urolithiasis	Renal	Bone	2.64	1.62	3.72
Endometriosis	Reproductive	Bone	2.46	1.23	3.69
Erectile dysfunction	Reproductive	Bone	2.57	1.46	3.69
Menorrhagia and polymenorrhoea	Reproductive	Bone	4.37	3.14	5.6
Polycystic ovarian syndrome	Reproductive	Bone	16.25	12.99	21.67
Abdominal aortic aneurysm	Cardiovascular	Brain	2.5	2	3.33
Atrioventricular block second degree	Cardiovascular	Brain	3	2.22	3.78
Bifascicular block	Cardiovascular	Brain	31.89	3.11	60.67
Ischaemic stroke	Cardiovascular	Brain	12.8	6.35	19.29
Multiple valve disease	Cardiovascular	Brain	2.7	1.92	4.5
Other cardiomyopathy	Cardiovascular	Brain	2.4	1.07	3.74
Right bundle branch block	Cardiovascular	Brain	32.78	1.56	64.82
Stroke NOS	Cardiovascular	Brain	8.7	7.27	10.33
Supraventricular tachycardia	Cardiovascular	Brain	2.1	1.36	3.04
Transient ischaemic attack	Cardiovascular	Brain	3.42	2.95	3.9
Trifascicular block	Cardiovascular	Brain	9.5	2.33	16.67
Unstable angina	Cardiovascular	Brain	3.15	2.3	4
Venous thromboembolic disease	Cardiovascular	Brain	11.91	10.77	13.31
Ventricular tachycardia	Cardiovascular	Brain	2.1	1.83	2.4
Diabetic neurological complications	Endocrine	Brain	9.08	7.15	11.02
Diabetic ophthalmic complications	Endocrine	Brain	5.8	4.91	6.73
Hypo or hyperthyroidism	Endocrine	Brain	4.19	2.23	6.25
Cholangitis	Gastrointestinal	Brain	3.61	1.99	5.27
Cholecystitis	Gastrointestinal	Brain	3.06	2.36	3.78
Cholelithiasis	Gastrointestinal	Brain	2.05	1.33	2.81
Gastrooesophageal reflux disease	Gastrointestinal	Brain	2.1	1.57	2.64
Hepatic failure	Gastrointestinal	Brain	2.52	1.2	3.85
Oesophagitis and oesophageal ulcer	Gastrointestinal	Brain	2.08	1.74	2.44
Portal hypertension	Gastrointestinal	Brain	4.32	1.64	7.02
Agranulocytosis	Haematological	Brain	41.4	34.48	49.16
Aplastic anaemias	Haematological	Brain	31.5	16.81	96.59
MGUS	Haematological	Brain	4	1.86	10.02
Other anaemias	Haematological	Brain	9.97	9.21	10.77
Primary or idiopathic thrombocytopaenia	Haematological	Brain	65.86	36.39	124.96
Secondary or other thrombocytopaenia	Haematological	Brain	44.69	31.43	67.3
Secondary polycythaemia	Haematological	Brain	3.25	1.56	7.11
Thrombophilia	Haematological	Brain	2.36	1.32	4.09
Bacterial diseases excluding tuberculosis	Immunology and infection	Brain	8.3	8.04	8.56
Chronic viral hepatitis	Immunology and infection	Brain	2.92	2.37	3.48
Ear and upper respiratory tract infections	Immunology and infection	Brain	3.78	2.42	5.15
Encephalitis	Immunology and infection	Brain	37	20.5	53.5
Eye infections	Immunology and infection	Brain	10.88	7.49	14.6
Immunodeficiencies	Immunology and infection	Brain	3.5	1.58	7.75
Infection of anal and rectal regions	Immunology and infection	Brain	4.2	3.48	5.27
Infection of bones and joints	Immunology and infection	Brain	4.44	3.56	5.33
Infection of skin and subcutaneous tissues	Immunology and infection	Brain	9.67	8.63	10.71
Infections of other or unspecified organs	Immunology and infection	Brain	11.55	11.01	12.13
Infections of the digestive system	Immunology and infection	Brain	4.23	3.87	4.66
Infections of the heart	Immunology and infection	Brain	11.18	8.01	14.54
Lower respiratory tract infections	Immunology and infection	Brain	19.55	16.08	23.35
Lupus erythematosus local and systemic	Immunology and infection	Brain	14.45	4.56	40.59
Meningitis	Immunology and infection	Brain	27.5	24.22	31.65
Mycoses	Immunology and infection	Brain	19.43	16.18	23.49
Septicaemia	Immunology and infection	Brain	32.71	27.41	38.35
Urinary tract infections	Immunology and infection	Brain	13.62	9.76	17.55
Viral diseases excluding chronic hepatitis/HIV	Immunology and infection	Brain	12.59	11.64	13.55
Ankylosing spondylitis	Musculoskeletal	Brain	12.08	3.81	21.05
Osteoporosis	Musculoskeletal	Brain	4.74	3.18	6.31
Spinal stenosis	Musculoskeletal	Brain	2.74	1.78	3.7
Bell's palsy	Neurological	Brain	7.67	5.67	10.94
Dementia	Neurological	Brain	13.1	9.23	19.56
Disorders of autonomic nervous system	Neurological	Brain	5.77	1.52	10.66
Epilepsy	Neurological	Brain	99.02	89.17	109.78
Essential tremor	Neurological	Brain	2.6	1.18	4.24
Intracerebral haemorrhage	Neurological	Brain	22.25	19.08	25.59
Intracranial hypertension	Neurological	Brain	93.5	82.52	107.44
Multiple sclerosis	Neurological	Brain	5.19	1.22	10.16
Postviral fatigue syndrome neurasthenia and fibromyalgia	Neurological	Brain	10	8.39	11.62
Subarachnoid haemorrhage	Neurological	Brain	11.93	7.55	16.75
Macular degeneration	Ocular	Brain	4.93	2.34	8.39
Chronic sinusitis	Otorhinolaryngological	Brain	2.08	1.73	2.47
Hypertrophy of nasal turbinates	Otorhinolaryngological	Brain	2.21	2.16	2.26
Nasal polyp	Otorhinolaryngological	Brain	2.71	1.69	3.74
Sleep apnoea	Otorhinolaryngological	Brain	4.33	3.85	4.89
Asthma	Pulmonary	Brain	3.17	3.11	3.23
Pleural effusion	Pulmonary	Brain	10.29	4.25	17
Pneumothorax	Pulmonary	Brain	5.2	3.62	7.21
Pulmonary collapse excluding pneumothorax	Pulmonary	Brain	16.56	14.74	18.78
Pulmonary embolism	Pulmonary	Brain	20.96	16.74	26.2
Respiratory failure	Pulmonary	Brain	13	7.85	19.23
Acute kidney injury	Renal	Brain	9.13	8.08	10.46
Urinary incontinence	Renal	Brain	10.53	10.27	10.79
Endometrial hyperplasia and hypertrophy	Reproductive	Brain	2.45	1.8	3.15
Male infertility	Reproductive	Brain	13.67	7.5	19.83
Menorrhagia and polymenorrhoea	Reproductive	Brain	2.16	2.12	2.21
Bifascicular block	Cardiovascular	Breast	2.22	1.33	3.11
Heart failure	Cardiovascular	Breast	2.91	2.34	3.55
Ischaemic stroke	Cardiovascular	Breast	2.04	1.48	2.61
Left bundle branch block	Cardiovascular	Breast	2.18	1.81	2.71
Multiple valve disease	Cardiovascular	Breast	2	1.42	3.34
Pericardial effusion noninflammatory	Cardiovascular	Breast	10.4	8.2	12.6
Primary pulmonary hypertension	Cardiovascular	Breast	2	1.26	2.82
Raynaud's syndrome	Cardiovascular	Breast	2.12	1.81	2.44
Right bundle branch block	Cardiovascular	Breast	2.22	1.53	2.97
Secondary pulmonary hypertension	Cardiovascular	Breast	2	1.58	2.54
Sick sinus syndrome	Cardiovascular	Breast	4.14	3.09	5.93
Supraventricular tachycardia	Cardiovascular	Breast	2.66	2.02	3.53
Trifascicular block	Cardiovascular	Breast	3	2.17	3.83
Venous thromboembolic disease	Cardiovascular	Breast	2.77	2.4	3.2
Ventricular tachycardia	Cardiovascular	Breast	2.72	2.54	2.94
Diabetic neurological complications	Endocrine	Breast	4.19	3.62	4.75
Diabetic ophthalmic complications	Endocrine	Breast	2.95	2.74	3.18
Hyperparathyroidism	Endocrine	Breast	11	8.54	14.08
Hypo or hyperthyroidism	Endocrine	Breast	2.6	2.35	2.91
Obesity	Endocrine	Breast	2.25	2.01	2.54
Angiodysplasia of colon	Gastrointestinal	Breast	3	2.5	3.5
Cholangitis	Gastrointestinal	Breast	3.35	3.01	3.74
Cholecystitis	Gastrointestinal	Breast	3.05	2.71	3.4
Cholelithiasis	Gastrointestinal	Breast	2.74	2.46	3.05
Fatty liver	Gastrointestinal	Breast	3.28	2.86	3.72
Gastritis and duodenitis	Gastrointestinal	Breast	2.01	1.89	2.14
Hepatic failure	Gastrointestinal	Breast	4.39	3.57	5.22
Portal hypertension	Gastrointestinal	Breast	6.95	6.41	7.52
Agranulocytosis	Haematological	Breast	21.7	19.55	24.29
Aplastic anaemias	Haematological	Breast	2.83	1.52	8.68
Other anaemias	Haematological	Breast	5.99	5.76	6.23
Other haemolytic anaemias	Haematological	Breast	3.33	1.62	10.38
Primary or idiopathic thrombocytopaenia	Haematological	Breast	8.29	5.52	14.78
Secondary or other thrombocytopaenia	Haematological	Breast	5.69	4.31	8.26
Thrombophilia	Haematological	Breast	2	1.39	3.2
Autoimmune liver disease	Immunology and infection	Breast	2.1	1.61	2.95
Bacterial diseases excluding tuberculosis	Immunology and infection	Breast	3.79	3.67	3.91
Encephalitis	Immunology and infection	Breast	6.5	5.5	7.5
Eye infections	Immunology and infection	Breast	2.38	1.71	3.11
Immunodeficiencies	Immunology and infection	Breast	2	1.08	4.26
Infection of bones and joints	Immunology and infection	Breast	13.78	13.11	14.44
Infection of liver	Immunology and infection	Breast	2.44	1.59	3.55
Infection of skin and subcutaneous tissues	Immunology and infection	Breast	4.5	4.41	4.6
Infections of other or unspecified organs	Immunology and infection	Breast	3.59	3.34	3.85
Infections of the digestive system	Immunology and infection	Breast	2.63	2.38	2.92
Infections of the heart	Immunology and infection	Breast	4.45	4.04	4.94
Lower respiratory tract infections	Immunology and infection	Breast	6.44	5.85	7.14
Lupus erythematosus local and systemic	Immunology and infection	Breast	2	1.03	5.22
Meningitis	Immunology and infection	Breast	6.75	5.53	8.18
Mycoses	Immunology and infection	Breast	7	6.08	8.21
Non-acute cystitis	Immunology and infection	Breast	3.1	2.27	4.19
Peritonitis	Immunology and infection	Breast	2	1.87	2.14
Septicaemia	Immunology and infection	Breast	11.36	10.12	12.71
Systemic sclerosis	Immunology and infection	Breast	8.4	2.18	15.32
Urinary tract infections	Immunology and infection	Breast	4	3.68	4.34
Viral diseases excluding chronic hepatitis/HIV	Immunology and infection	Breast	3.73	3.64	3.82
Osteoarthritis excluding spine	Musculoskeletal	Breast	2.12	1.91	2.35
Osteoporosis	Musculoskeletal	Breast	8.56	8.33	8.79
Scoliosis	Musculoskeletal	Breast	5	4.43	5.73
Spinal stenosis	Musculoskeletal	Breast	2.22	2	2.43
Bell's palsy	Neurological	Breast	2.11	1.59	2.99
Dementia	Neurological	Breast	2.8	2.06	4.09
Disorders of autonomic nervous system	Neurological	Breast	4.77	3.75	6.33
Essential tremor	Neurological	Breast	3.2	2.43	4.24
Intracranial hypertension	Neurological	Breast	5.63	4.58	6.85
Multiple sclerosis	Neurological	Breast	3.8	2.93	5.4
Peripheral neuropathies	Neurological	Breast	2.46	2.24	2.71
Postviral fatigue syndrome neurasthenia and fibromyalgia	Neurological	Breast	3.02	2.86	3.19
Asthma	Pulmonary	Breast	2.37	2.17	2.57
COPD	Pulmonary	Breast	3.55	3.33	3.77
Other interstitial pulmonary diseases with fibrosis	Pulmonary	Breast	3.64	2.68	4.84
Pleural effusion	Pulmonary	Breast	27.47	23.24	33.47
Pneumothorax	Pulmonary	Breast	5.6	3.83	7.84
Pulmonary collapse excluding pneumothorax	Pulmonary	Breast	7	6.29	7.88
Pulmonary embolism	Pulmonary	Breast	7.92	6.86	9.37
Respiratory failure	Pulmonary	Breast	3.8	2.58	5.33
Acute kidney injury	Renal	Breast	4.13	3.63	4.75
Glomerulonephritis	Renal	Breast	3.37	1.34	5.9
Obstructive and reflux uropathy	Renal	Breast	4.33	3.57	5.46
Urinary incontinence	Renal	Breast	3	2.87	3.13
Endometrial hyperplasia and hypertrophy	Reproductive	Breast	12.18	11.16	13.4
Endometriosis	Reproductive	Breast	2.12	2.08	2.15
Polycystic ovarian syndrome	Reproductive	Breast	8	2.95	14.12
Bifascicular block	Cardiovascular	Cervix	10.44	5	15.89
Coronary heart disease NOS	Cardiovascular	Cervix	2.58	2.29	2.87
Heart failure	Cardiovascular	Cervix	2.72	1.79	3.71
Hypertension	Cardiovascular	Cervix	3.02	2.89	3.16
Hypertrophic cardiomyopathy	Cardiovascular	Cervix	5.55	3.91	8.29
Ischaemic stroke	Cardiovascular	Cervix	23.32	2.64	44.08
Multiple valve disease	Cardiovascular	Cervix	3.9	1.07	8.22
Myocardial infarction	Cardiovascular	Cervix	2.64	2.21	3.27
Nonrheumatic aortic valve disorders	Cardiovascular	Cervix	4.13	2.85	5.45
Nonrheumatic mitral valve disorders	Cardiovascular	Cervix	3.26	1.4	5.43
Other cardiomyopathy	Cardiovascular	Cervix	3.89	3.19	4.6
Pericardial effusion noninflammatory	Cardiovascular	Cervix	16.8	12.6	21
Peripheral arterial disease	Cardiovascular	Cervix	18.29	14.03	23.11
Raynaud's syndrome	Cardiovascular	Cervix	23.62	21.9	25.61
Right bundle branch block	Cardiovascular	Cervix	10.44	5.19	15.96
Sick sinus syndrome	Cardiovascular	Cervix	8.14	4.24	13.5
Stroke NOS	Cardiovascular	Cervix	8.11	6.09	10.31
Supraventricular tachycardia	Cardiovascular	Cervix	4.48	2.82	6.54
Transient ischaemic attack	Cardiovascular	Cervix	2.91	2.14	3.67
Trifascicular block	Cardiovascular	Cervix	14.67	7.5	21.83
Venous thromboembolic disease	Cardiovascular	Cervix	17.13	12.82	21.82
Ventricular tachycardia	Cardiovascular	Cervix	4.07	3.69	4.48
Diabetes	Endocrine	Cervix	3.81	3.56	4.07
Diabetic neurological complications	Endocrine	Cervix	8.38	6.67	10.09
Diabetic ophthalmic complications	Endocrine	Cervix	6.56	6.03	7.13
Hyperparathyroidism	Endocrine	Cervix	14.67	8.03	22.14
Hypo or hyperthyroidism	Endocrine	Cervix	5.78	5.22	6.46
Obesity	Endocrine	Cervix	10.5	7.94	13.32
Alcoholic liver disease	Gastrointestinal	Cervix	6.22	5.51	7.09
Angiodysplasia of colon	Gastrointestinal	Cervix	57	50.5	63.5
Anorectal fistula	Gastrointestinal	Cervix	3.58	3.19	3.97
Barretts oesophagus	Gastrointestinal	Cervix	3.23	2.62	3.94
Cholangitis	Gastrointestinal	Cervix	10.37	9.02	11.86
Cholecystitis	Gastrointestinal	Cervix	9.47	8.25	10.73
Cholelithiasis	Gastrointestinal	Cervix	9.45	7.84	11.2
Coeliac disease	Gastrointestinal	Cervix	4.02	3.01	5.05
Crohns disease	Gastrointestinal	Cervix	11.47	2.64	20.35
Diverticular disease of intestine	Gastrointestinal	Cervix	3.38	2.75	4.02
Fatty liver	Gastrointestinal	Cervix	6.51	6.06	7.02
Gastritis and duodenitis	Gastrointestinal	Cervix	5.34	4.66	6.04
Gastrooesophageal reflux disease	Gastrointestinal	Cervix	4.71	3.45	6
Hepatic failure	Gastrointestinal	Cervix	6.76	4.89	8.63
Liver fibrosis sclerosis and cirrhosis	Gastrointestinal	Cervix	3.71	1.74	5.67
Oesophagitis and oesophageal ulcer	Gastrointestinal	Cervix	4	3.26	4.78
Portal hypertension	Gastrointestinal	Cervix	7.68	7.25	8.14
Ulcerative colitis	Gastrointestinal	Cervix	12.63	4.8	20.68
Agranulocytosis	Haematological	Cervix	13.6	10.24	17.23
Aplastic anaemias	Haematological	Cervix	6.83	1.85	22.75
MGUS	Haematological	Cervix	56	35.29	131.01
Other anaemias	Haematological	Cervix	21.2	19.56	22.9
Primary or idiopathic thrombocytopaenia	Haematological	Cervix	19.14	11.4	35.5
Secondary or other thrombocytopaenia	Haematological	Cervix	12.92	9.47	19.08
Secondary polycythaemia	Haematological	Cervix	2.25	1.5	4.5
Thrombophilia	Haematological	Cervix	6.14	3.74	10.34
Bacterial diseases excluding tuberculosis	Immunology and infection	Cervix	22.15	21.56	22.76
Chronic viral hepatitis	Immunology and infection	Cervix	7.42	3.99	10.89
Ear and upper respiratory tract infections	Immunology and infection	Cervix	5.64	4.08	7.21
Encephalitis	Immunology and infection	Cervix	6	4	8
HIV	Immunology and infection	Cervix	8.31	6.11	11.12
Infection of anal and rectal regions	Immunology and infection	Cervix	7.6	5.64	10.19
Infection of bones and joints	Immunology and infection	Cervix	17.11	12.56	21.67
Infection of liver	Immunology and infection	Cervix	5.67	3.61	8.31
Infection of skin and subcutaneous tissues	Immunology and infection	Cervix	8.46	8.22	8.7
Infections of other or unspecified organs	Immunology and infection	Cervix	13.69	10.69	16.72
Infections of the digestive system	Immunology and infection	Cervix	12.7	11.72	13.86
Infections of the heart	Immunology and infection	Cervix	13.73	11.91	15.77
Lower respiratory tract infections	Immunology and infection	Cervix	16.09	13.03	19.44
Lupus erythematosus local and systemic	Immunology and infection	Cervix	2.75	1.15	7.45
Meningitis	Immunology and infection	Cervix	16	12.29	20.22
Mycoses	Immunology and infection	Cervix	17.71	11.36	24.81
Non-acute cystitis	Immunology and infection	Cervix	62.3	30.7	99.09
Pancreatitis	Immunology and infection	Cervix	7.19	4.13	10.32
Peritonitis	Immunology and infection	Cervix	5.87	4.61	7.17
Septicaemia	Immunology and infection	Cervix	36.79	33.33	40.62
Urinary tract infections	Immunology and infection	Cervix	64.3	51.39	77.51
Viral diseases excluding chronic hepatitis/HIV	Immunology and infection	Cervix	9.45	7.82	11.09
Ankylosing spondylitis	Musculoskeletal	Cervix	23.17	2.91	44.75
Enteropathic arthropathy	Musculoskeletal	Cervix	15.89	4.19	28.68
Enthesopathies and synovial disorders	Musculoskeletal	Cervix	3.33	3.25	3.41
Osteoarthritis excluding spine	Musculoskeletal	Cervix	4.13	3.53	4.76
Osteoporosis	Musculoskeletal	Cervix	12.16	11.5	12.82
Rheumatoid arthritis	Musculoskeletal	Cervix	2.51	2.04	3.01
Spinal stenosis	Musculoskeletal	Cervix	5.22	3.04	7.39
Bell's palsy	Neurological	Cervix	5.67	4.32	7.96
Dementia	Neurological	Cervix	3.8	2.91	5.45
Disorders of autonomic nervous system	Neurological	Cervix	20.62	16.59	26.96
Epilepsy	Neurological	Cervix	5.01	3.1	6.97
Essential tremor	Neurological	Cervix	3.2	1.19	5.48
Intracranial hypertension	Neurological	Cervix	8.75	7.3	10.48
Migraine	Neurological	Cervix	3.84	3.12	4.55
Multiple sclerosis	Neurological	Cervix	8.77	2.53	16.69
Peripheral neuropathies	Neurological	Cervix	4.22	3.41	5.1
Postviral fatigue syndrome neurasthenia and fibromyalgia	Neurological	Cervix	12.82	9.23	16.41
Subarachnoid haemorrhage	Neurological	Cervix	6.2	3.17	9.45
Anterior and intermediate uveitis	Ocular	Cervix	5.38	3.14	7.65
Cataract	Ocular	Cervix	2.85	2.6	3.11
Glaucoma	Ocular	Cervix	3.91	3.62	4.2
Chronic sinusitis	Otorhinolaryngological	Cervix	4.05	3.57	4.57
Hypertrophy of nasal turbinates	Otorhinolaryngological	Cervix	2.16	1.42	2.89
Sleep apnoea	Otorhinolaryngological	Cervix	3.54	2.51	4.64
Asthma	Pulmonary	Cervix	4.52	4.23	4.82
Bronchiectasis	Pulmonary	Cervix	2.14	1.85	2.46
COPD	Pulmonary	Cervix	6.97	4.79	9.16
Pleural effusion	Pulmonary	Cervix	18.53	14.85	23.4
Pneumothorax	Pulmonary	Cervix	3.6	2.31	5.19
Pulmonary collapse excluding pneumothorax	Pulmonary	Cervix	13.56	12.06	15.39
Pulmonary embolism	Pulmonary	Cervix	12.46	10.28	15.25
Respiratory failure	Pulmonary	Cervix	11.8	9.22	15.36
Acute kidney injury	Renal	Cervix	35.38	30.34	41.53
Glomerulonephritis	Renal	Cervix	3.42	2	5.35
Obstructive and reflux uropathy	Renal	Cervix	154.47	128.24	193.56
Urinary incontinence	Renal	Cervix	23.19	17.22	29.16
Urolithiasis	Renal	Cervix	22.32	16.53	28.68
Dysmenorrhoea	Reproductive	Cervix	13.31	10.02	16.64
Endometrial hyperplasia and hypertrophy	Reproductive	Cervix	6.09	4.06	8.23
Endometriosis	Reproductive	Cervix	9.85	1.96	17.73
Female infertility	Reproductive	Cervix	13.71	11.92	16.08
Menorrhagia and polymenorrhoea	Reproductive	Cervix	3.05	2.41	3.7
Polycystic ovarian syndrome	Reproductive	Cervix	15.5	6.12	26.94
Trifascicular block	Cardiovascular	Colon and rectum	2	1.33	2.67
Venous thromboembolic disease	Cardiovascular	Colon and rectum	2.12	1.92	2.36
Diabetic neurological complications	Endocrine	Colon and rectum	3.52	3.12	3.91
Diabetic ophthalmic complications	Endocrine	Colon and rectum	2.38	2.23	2.55
Hyperparathyroidism	Endocrine	Colon and rectum	2	1.67	2.44
Angiodysplasia of colon	Gastrointestinal	Colon and rectum	4.5	4.5	4.5
Cholangitis	Gastrointestinal	Colon and rectum	2.2	2.04	2.38
Hepatic failure	Gastrointestinal	Colon and rectum	2.3	2.07	2.54
Portal hypertension	Gastrointestinal	Colon and rectum	3.77	3.29	4.27
Agranulocytosis	Haematological	Colon and rectum	6.9	5.98	7.96
Other anaemias	Haematological	Colon and rectum	3.42	3.14	3.71
Primary or idiopathic thrombocytopaenia	Haematological	Colon and rectum	4.43	3.05	7.8
Secondary or other thrombocytopaenia	Haematological	Colon and rectum	2.23	1.71	3.22
Bacterial diseases excluding tuberculosis	Immunology and infection	Colon and rectum	3.03	2.87	3.19
Encephalitis	Immunology and infection	Colon and rectum	4	2.5	5.5
Infection of anal and rectal regions	Immunology and infection	Colon and rectum	2.8	1.91	3.92
Infection of bones and joints	Immunology and infection	Colon and rectum	2	1.33	2.67
Infection of skin and subcutaneous tissues	Immunology and infection	Colon and rectum	2.31	2.04	2.59
Infections of other or unspecified organs	Immunology and infection	Colon and rectum	2.11	1.84	2.39
Infections of the digestive system	Immunology and infection	Colon and rectum	4.55	4.16	5.01
Infections of the heart	Immunology and infection	Colon and rectum	2.82	2.53	3.16
Lower respiratory tract infections	Immunology and infection	Colon and rectum	2.59	2.34	2.88
Meningitis	Immunology and infection	Colon and rectum	4.63	3.31	6.09
Mycoses	Immunology and infection	Colon and rectum	4	3.36	4.81
Peritonitis	Immunology and infection	Colon and rectum	3.17	2.77	3.58
Septicaemia	Immunology and infection	Colon and rectum	7.93	7.11	8.83
Urinary tract infections	Immunology and infection	Colon and rectum	4.33	3.97	4.7
Osteoporosis	Musculoskeletal	Colon and rectum	2.14	1.94	2.35
Intracerebral haemorrhage	Neurological	Colon and rectum	2.38	2.19	2.58
Pleural effusion	Pulmonary	Colon and rectum	5.47	4.57	6.73
Pneumothorax	Pulmonary	Colon and rectum	2.4	2	3
Pulmonary collapse excluding pneumothorax	Pulmonary	Colon and rectum	4.67	3.96	5.49
Pulmonary embolism	Pulmonary	Colon and rectum	3.27	2.32	4.38
Acute kidney injury	Renal	Colon and rectum	5.88	4.99	6.94
Obstructive and reflux uropathy	Renal	Colon and rectum	12.53	9.33	16.78
Pericardial effusion noninflammatory	Cardiovascular	Gallbladder and biliary tract	2.8	2.6	3
Raynaud's syndrome	Cardiovascular	Gallbladder and biliary tract	2.08	1.93	2.25
Venous thromboembolic disease	Cardiovascular	Gallbladder and biliary tract	4.56	2.79	6.42
Diabetic neurological complications	Endocrine	Gallbladder and biliary tract	7.55	7.05	8.06
Diabetic ophthalmic complications	Endocrine	Gallbladder and biliary tract	4.17	3.36	5.01
Cholangitis	Gastrointestinal	Gallbladder and biliary tract	14.25	10.74	17.95
Coeliac disease	Gastrointestinal	Gallbladder and biliary tract	3.32	3.13	3.54
Fatty liver	Gastrointestinal	Gallbladder and biliary tract	2.46	1.8	3.15
Gastritis and duodenitis	Gastrointestinal	Gallbladder and biliary tract	3.42	2.58	4.26
Hepatic failure	Gastrointestinal	Gallbladder and biliary tract	5	4.7	5.3
Liver fibrosis sclerosis and cirrhosis	Gastrointestinal	Gallbladder and biliary tract	3.43	1.31	5.55
Oesophageal varices	Gastrointestinal	Gallbladder and biliary tract	7.92	4.48	11.46
Portal hypertension	Gastrointestinal	Gallbladder and biliary tract	6.14	4.26	8.04
Ulcerative colitis	Gastrointestinal	Gallbladder and biliary tract	6.28	5.21	7.46
Agranulocytosis	Haematological	Gallbladder and biliary tract	5.4	4.91	6
Other anaemias	Haematological	Gallbladder and biliary tract	6.76	6.18	7.36
Primary or idiopathic thrombocytopaenia	Haematological	Gallbladder and biliary tract	5.86	4.1	10.25
Secondary or other thrombocytopaenia	Haematological	Gallbladder and biliary tract	5.23	2.9	8.66
Autoimmune liver disease	Immunology and infection	Gallbladder and biliary tract	23.71	15.85	35.79
Bacterial diseases excluding tuberculosis	Immunology and infection	Gallbladder and biliary tract	2.98	1.8	4.17
Eye infections	Immunology and infection	Gallbladder and biliary tract	3.38	1.74	5.12
Infection of liver	Immunology and infection	Gallbladder and biliary tract	4.56	1.54	8.05
Infections of other or unspecified organs	Immunology and infection	Gallbladder and biliary tract	3.58	2.3	4.87
Infections of the digestive system	Immunology and infection	Gallbladder and biliary tract	2.93	2.61	3.29
Infections of the heart	Immunology and infection	Gallbladder and biliary tract	7.45	6.07	8.97
Lower respiratory tract infections	Immunology and infection	Gallbladder and biliary tract	6.32	5.56	7.19
Meningitis	Immunology and infection	Gallbladder and biliary tract	8.38	3.36	13.66
Mycoses	Immunology and infection	Gallbladder and biliary tract	7.71	3.82	11.93
Pancreatitis	Immunology and infection	Gallbladder and biliary tract	18.56	8.5	28.82
Peritonitis	Immunology and infection	Gallbladder and biliary tract	2.35	1.38	3.32
Septicaemia	Immunology and infection	Gallbladder and biliary tract	19.36	12.51	26.4
Urinary tract infections	Immunology and infection	Gallbladder and biliary tract	3.33	1.33	5.35
Dementia	Neurological	Gallbladder and biliary tract	8.1	1.39	16.42
Intracerebral haemorrhage	Neurological	Gallbladder and biliary tract	11.88	1.69	22.16
Pleural effusion	Pulmonary	Gallbladder and biliary tract	15.12	10.69	20.51
Pulmonary collapse excluding pneumothorax	Pulmonary	Gallbladder and biliary tract	15	4.54	25.83
Acute kidney injury	Renal	Gallbladder and biliary tract	9.31	8.28	10.64
Urinary incontinence	Renal	Gallbladder and biliary tract	3.13	2.2	4.06
Urolithiasis	Renal	Gallbladder and biliary tract	2.79	1.14	4.51
Abdominal aortic aneurysm	Cardiovascular	Hodgkin lymphoma	6.42	4.93	8.76
Atrial fibrillation	Cardiovascular	Hodgkin lymphoma	12.67	3.53	21.84
Atrioventricular block complete	Cardiovascular	Hodgkin lymphoma	3.44	1.22	5.67
Atrioventricular block first degree	Cardiovascular	Hodgkin lymphoma	3.44	2.32	4.93
Atrioventricular block second degree	Cardiovascular	Hodgkin lymphoma	3.44	1.22	5.67
Bifascicular block	Cardiovascular	Hodgkin lymphoma	5.22	2.56	7.89
Coronary heart disease NOS	Cardiovascular	Hodgkin lymphoma	3.83	3.49	4.17
Dilated cardiomyopathy	Cardiovascular	Hodgkin lymphoma	12.23	10.48	14.03
Heart failure	Cardiovascular	Hodgkin lymphoma	16.41	10.49	22.73
Hypertension	Cardiovascular	Hodgkin lymphoma	2.82	2.48	3.16
Hypertrophic cardiomyopathy	Cardiovascular	Hodgkin lymphoma	19.4	4	38.63
Ischaemic stroke	Cardiovascular	Hodgkin lymphoma	7.8	1.56	14.07
Left bundle branch block	Cardiovascular	Hodgkin lymphoma	7.36	4.18	11.05
Multiple valve disease	Cardiovascular	Hodgkin lymphoma	14	4.89	28.45
Myocardial infarction	Cardiovascular	Hodgkin lymphoma	5.35	2.17	8.91
Nonrheumatic aortic valve disorders	Cardiovascular	Hodgkin lymphoma	26.93	17.26	36.84
Nonrheumatic mitral valve disorders	Cardiovascular	Hodgkin lymphoma	16.37	8.92	25.34
Other cardiomyopathy	Cardiovascular	Hodgkin lymphoma	8.15	5.88	10.45
Pericardial effusion noninflammatory	Cardiovascular	Hodgkin lymphoma	55.8	38.2	73.4
Peripheral arterial disease	Cardiovascular	Hodgkin lymphoma	14.44	7.69	21.62
Raynaud's syndrome	Cardiovascular	Hodgkin lymphoma	38.31	31.3	45.77
Right bundle branch block	Cardiovascular	Hodgkin lymphoma	6.22	3.53	9.07
Sick sinus syndrome	Cardiovascular	Hodgkin lymphoma	2.71	1.37	4.54
Stable angina	Cardiovascular	Hodgkin lymphoma	5.01	2.72	7.32
Stroke NOS	Cardiovascular	Hodgkin lymphoma	5.8	2.42	9.32
Unstable angina	Cardiovascular	Hodgkin lymphoma	6.43	5.13	7.74
Venous thromboembolic disease	Cardiovascular	Hodgkin lymphoma	4.82	3.73	6.01
Diabetes	Endocrine	Hodgkin lymphoma	6.19	3.57	8.82
Diabetic neurological complications	Endocrine	Hodgkin lymphoma	13.92	12.85	15
Diabetic ophthalmic complications	Endocrine	Hodgkin lymphoma	9.96	8.63	11.35
Hyperparathyroidism	Endocrine	Hodgkin lymphoma	7	6	8.4
Hypo or hyperthyroidism	Endocrine	Hodgkin lymphoma	8.13	5.97	10.48
Obesity	Endocrine	Hodgkin lymphoma	5.03	4.25	5.93
Alcoholic liver disease	Gastrointestinal	Hodgkin lymphoma	5.27	2.57	8.1
Barretts oesophagus	Gastrointestinal	Hodgkin lymphoma	11.98	9.94	14.34
Cholangitis	Gastrointestinal	Hodgkin lymphoma	9.9	7.66	12.26
Cholecystitis	Gastrointestinal	Hodgkin lymphoma	8.5	3.9	13.14
Cholelithiasis	Gastrointestinal	Hodgkin lymphoma	4.67	2.97	6.44
Coeliac disease	Gastrointestinal	Hodgkin lymphoma	13.23	7.66	18.91
Crohns disease	Gastrointestinal	Hodgkin lymphoma	2.43	2.29	2.58
Fatty liver	Gastrointestinal	Hodgkin lymphoma	7.82	7.3	8.39
Gastritis and duodenitis	Gastrointestinal	Hodgkin lymphoma	6.18	5.07	7.32
Gastrooesophageal reflux disease	Gastrointestinal	Hodgkin lymphoma	4.88	4.24	5.54
Hepatic failure	Gastrointestinal	Hodgkin lymphoma	11.74	10.78	12.7
Liver fibrosis sclerosis and cirrhosis	Gastrointestinal	Hodgkin lymphoma	8.94	4.59	13.3
Oesophagitis and oesophageal ulcer	Gastrointestinal	Hodgkin lymphoma	5.52	5.13	5.97
Portal hypertension	Gastrointestinal	Hodgkin lymphoma	15.86	10.43	21.36
Agranulocytosis	Haematological	Hodgkin lymphoma	141.2	118.14	167.11
Aplastic anaemias	Haematological	Hodgkin lymphoma	27.83	10.64	89.56
MGUS	Haematological	Hodgkin lymphoma	2.43	1.55	5.67
Other anaemias	Haematological	Hodgkin lymphoma	20.38	17.98	22.84
Other haemolytic anaemias	Haematological	Hodgkin lymphoma	66.33	19.22	219.58
Primary or idiopathic thrombocytopaenia	Haematological	Hodgkin lymphoma	48.71	31	88.35
Secondary or other thrombocytopaenia	Haematological	Hodgkin lymphoma	46.85	20.88	82.61
Secondary polycythaemia	Haematological	Hodgkin lymphoma	10	4.88	21.79
Thrombophilia	Haematological	Hodgkin lymphoma	4.14	2.08	7.42
Autoimmune liver disease	Immunology and infection	Hodgkin lymphoma	4.95	3.85	6.94
Bacterial diseases excluding tuberculosis	Immunology and infection	Hodgkin lymphoma	16.34	11.67	21.04
Chronic viral hepatitis	Immunology and infection	Hodgkin lymphoma	11.56	8.57	14.61
Ear and upper respiratory tract infections	Immunology and infection	Hodgkin lymphoma	14.58	11.43	17.76
Encephalitis	Immunology and infection	Hodgkin lymphoma	155	149.5	160.5
Eye infections	Immunology and infection	Hodgkin lymphoma	39.13	23.59	55.9
HIV	Immunology and infection	Hodgkin lymphoma	79.44	44.95	119.71
Immunodeficiencies	Immunology and infection	Hodgkin lymphoma	7.75	3.59	17.07
Infection of anal and rectal regions	Immunology and infection	Hodgkin lymphoma	11.8	4.74	19.85
Infection of liver	Immunology and infection	Hodgkin lymphoma	46.44	18.58	79.13
Infection of skin and subcutaneous tissues	Immunology and infection	Hodgkin lymphoma	15.98	15.05	16.92
Infections of other or unspecified organs	Immunology and infection	Hodgkin lymphoma	28.93	26.43	31.51
Infections of the digestive system	Immunology and infection	Hodgkin lymphoma	15.83	12.68	19.2
Infections of the heart	Immunology and infection	Hodgkin lymphoma	12	9.73	14.47
Lower respiratory tract infections	Immunology and infection	Hodgkin lymphoma	33.16	28.79	38.11
Meningitis	Immunology and infection	Hodgkin lymphoma	48.13	30.58	67.2
Mycoses	Immunology and infection	Hodgkin lymphoma	33.71	25.2	43.63
Pancreatitis	Immunology and infection	Hodgkin lymphoma	19.22	17.13	21.53
Peritonitis	Immunology and infection	Hodgkin lymphoma	4.74	3.26	6.25
Septicaemia	Immunology and infection	Hodgkin lymphoma	83.64	70.37	97.77
Systemic sclerosis	Immunology and infection	Hodgkin lymphoma	26.4	22	33
Urinary tract infections	Immunology and infection	Hodgkin lymphoma	13.05	11.15	15.01
Viral diseases excluding chronic hepatitis/HIV	Immunology and infection	Hodgkin lymphoma	60.68	57.32	64.05
Ankylosing spondylitis	Musculoskeletal	Hodgkin lymphoma	7.75	1.91	14.03
Enteropathic arthropathy	Musculoskeletal	Hodgkin lymphoma	2.33	1.67	3.14
Enthesopathies and synovial disorders	Musculoskeletal	Hodgkin lymphoma	2.53	2.38	2.68
Osteoarthritis excluding spine	Musculoskeletal	Hodgkin lymphoma	2.95	2.7	3.22
Osteoporosis	Musculoskeletal	Hodgkin lymphoma	4.34	3.72	4.97
Scoliosis	Musculoskeletal	Hodgkin lymphoma	11.88	5.71	18.42
Spinal stenosis	Musculoskeletal	Hodgkin lymphoma	2.83	2.13	3.52
Bell's palsy	Neurological	Hodgkin lymphoma	4.11	1.98	6.93
Disorders of autonomic nervous system	Neurological	Hodgkin lymphoma	6.69	5.1	9.04
Intracerebral haemorrhage	Neurological	Hodgkin lymphoma	11	5.3	16.78
Intracranial hypertension	Neurological	Hodgkin lymphoma	12.13	10.33	14.31
Migraine	Neurological	Hodgkin lymphoma	3.55	2.93	4.17
Peripheral neuropathies	Neurological	Hodgkin lymphoma	8.75	7.05	10.59
Postviral fatigue syndrome neurasthenia and fibromyalgia	Neurological	Hodgkin lymphoma	13.73	6.85	20.63
Subarachnoid haemorrhage	Neurological	Hodgkin lymphoma	17.33	11.21	24.08
Anterior and intermediate uveitis	Ocular	Hodgkin lymphoma	13.71	1.19	26.3
Cataract	Ocular	Hodgkin lymphoma	4.32	3.66	4.99
Macular degeneration	Ocular	Hodgkin lymphoma	5	3.13	7.76
Posterior uveitis	Ocular	Hodgkin lymphoma	56	25	87
Chronic sinusitis	Otorhinolaryngological	Hodgkin lymphoma	8.08	5.98	10.27
Hypertrophy of nasal turbinates	Otorhinolaryngological	Hodgkin lymphoma	4.89	4.58	5.21
Sleep apnoea	Otorhinolaryngological	Hodgkin lymphoma	5.87	5.2	6.65
Asthma	Pulmonary	Hodgkin lymphoma	5.78	4.44	7.14
Bronchiectasis	Pulmonary	Hodgkin lymphoma	18.62	8.36	29.07
COPD	Pulmonary	Hodgkin lymphoma	8.83	5.98	11.68
Other interstitial pulmonary diseases with fibrosis	Pulmonary	Hodgkin lymphoma	47.73	40.11	58.6
Pleural effusion	Pulmonary	Hodgkin lymphoma	26.76	20.28	34.97
Pneumothorax	Pulmonary	Hodgkin lymphoma	53.8	43.64	68.44
Pulmonary collapse excluding pneumothorax	Pulmonary	Hodgkin lymphoma	28.78	25.14	33.14
Pulmonary embolism	Pulmonary	Hodgkin lymphoma	8.27	4.4	12.54
Respiratory failure	Pulmonary	Hodgkin lymphoma	16.4	10.94	23.22
Acute kidney injury	Renal	Hodgkin lymphoma	16.5	14.46	19.06
Glomerulonephritis	Renal	Hodgkin lymphoma	6.89	1.31	13.51
Obstructive and reflux uropathy	Renal	Hodgkin lymphoma	20.67	16.64	26.42
Urinary incontinence	Renal	Hodgkin lymphoma	6.58	3.85	9.31
Urolithiasis	Renal	Hodgkin lymphoma	6.93	5.55	8.48
Dysmenorrhoea	Reproductive	Hodgkin lymphoma	3.21	2.78	3.64
Endometrial hyperplasia and hypertrophy	Reproductive	Hodgkin lymphoma	2.45	1.45	3.5
Endometriosis	Reproductive	Hodgkin lymphoma	5.73	4.92	6.54
Erectile dysfunction	Reproductive	Hodgkin lymphoma	4.43	3.46	5.42
Female infertility	Reproductive	Hodgkin lymphoma	16.86	9.45	24.97
Male infertility	Reproductive	Hodgkin lymphoma	17.17	8.5	25.83
Menorrhagia and polymenorrhoea	Reproductive	Hodgkin lymphoma	4.22	2.44	6
Polycystic ovarian syndrome	Reproductive	Hodgkin lymphoma	46	19.31	78.82
Abdominal aortic aneurysm	Cardiovascular	Kidney and renal pelvis	4.33	3.18	6.06
Coronary heart disease NOS	Cardiovascular	Kidney and renal pelvis	2.56	2.2	2.92
Heart failure	Cardiovascular	Kidney and renal pelvis	2.14	1.74	2.58
Hypertension	Cardiovascular	Kidney and renal pelvis	2.09	1.88	2.3
Myocardial infarction	Cardiovascular	Kidney and renal pelvis	3.6	2.47	4.99
Other cardiomyopathy	Cardiovascular	Kidney and renal pelvis	5.19	4.13	6.28
Pericardial effusion noninflammatory	Cardiovascular	Kidney and renal pelvis	4.4	1.6	7.2
Peripheral arterial disease	Cardiovascular	Kidney and renal pelvis	4.22	3.6	4.97
Raynaud's syndrome	Cardiovascular	Kidney and renal pelvis	3.35	1.92	4.82
Transient ischaemic attack	Cardiovascular	Kidney and renal pelvis	2.78	1.29	4.26
Unstable angina	Cardiovascular	Kidney and renal pelvis	3.31	2.93	3.7
Venous thromboembolic disease	Cardiovascular	Kidney and renal pelvis	3.99	2.91	5.16
Diabetes	Endocrine	Kidney and renal pelvis	2.37	2.26	2.49
Diabetic neurological complications	Endocrine	Kidney and renal pelvis	10.9	7.31	14.49
Diabetic ophthalmic complications	Endocrine	Kidney and renal pelvis	7.15	5.41	8.92
Hyperparathyroidism	Endocrine	Kidney and renal pelvis	37.5	21.43	55.71
Hypo or hyperthyroidism	Endocrine	Kidney and renal pelvis	2.14	1.24	3.09
Obesity	Endocrine	Kidney and renal pelvis	4.06	3.64	4.58
Cholangitis	Gastrointestinal	Kidney and renal pelvis	2.76	2.5	3.06
Cholecystitis	Gastrointestinal	Kidney and renal pelvis	2.31	1.88	2.75
Diverticular disease of intestine	Gastrointestinal	Kidney and renal pelvis	2.58	2.34	2.82
Fatty liver	Gastrointestinal	Kidney and renal pelvis	2.49	2.21	2.79
Hepatic failure	Gastrointestinal	Kidney and renal pelvis	2.8	2.61	3
Oesophageal varices	Gastrointestinal	Kidney and renal pelvis	2.67	1.16	4.21
Oesophagitis and oesophageal ulcer	Gastrointestinal	Kidney and renal pelvis	2.3	1.57	3.06
Portal hypertension	Gastrointestinal	Kidney and renal pelvis	3.27	2.97	3.59
Agranulocytosis	Haematological	Kidney and renal pelvis	6.5	3.28	9.85
Other anaemias	Haematological	Kidney and renal pelvis	14.28	13.62	14.98
Primary or idiopathic thrombocytopaenia	Haematological	Kidney and renal pelvis	5	2.69	9.56
Secondary or other thrombocytopaenia	Haematological	Kidney and renal pelvis	3.08	2.17	4.63
Secondary polycythaemia	Haematological	Kidney and renal pelvis	40	5.63	101.03
Thrombophilia	Haematological	Kidney and renal pelvis	3.29	2.42	5.11
Bacterial diseases excluding tuberculosis	Immunology and infection	Kidney and renal pelvis	3.26	3.07	3.45
Eye infections	Immunology and infection	Kidney and renal pelvis	2.38	1.83	3
Infection of anal and rectal regions	Immunology and infection	Kidney and renal pelvis	2	1.67	2.5
Infection of bones and joints	Immunology and infection	Kidney and renal pelvis	7.33	5	9.67
Infection of liver	Immunology and infection	Kidney and renal pelvis	5	3.84	6.67
Infection of skin and subcutaneous tissues	Immunology and infection	Kidney and renal pelvis	2.65	2.39	2.9
Infections of other or unspecified organs	Immunology and infection	Kidney and renal pelvis	3.92	3.53	4.31
Infections of the digestive system	Immunology and infection	Kidney and renal pelvis	3.18	2.71	3.7
Infections of the heart	Immunology and infection	Kidney and renal pelvis	4.64	4.24	5.11
Lower respiratory tract infections	Immunology and infection	Kidney and renal pelvis	10.79	7.56	14.2
Lupus erythematosus local and systemic	Immunology and infection	Kidney and renal pelvis	4.8	1.99	13.01
Meningitis	Immunology and infection	Kidney and renal pelvis	5.5	3.92	7.25
Mycoses	Immunology and infection	Kidney and renal pelvis	5.71	4.63	7.04
Non-acute cystitis	Immunology and infection	Kidney and renal pelvis	6.5	5.32	8.22
Pancreatitis	Immunology and infection	Kidney and renal pelvis	3.41	2.98	3.88
Peritonitis	Immunology and infection	Kidney and renal pelvis	2.55	2.25	2.87
Septicaemia	Immunology and infection	Kidney and renal pelvis	10.43	9.7	11.26
Urinary tract infections	Immunology and infection	Kidney and renal pelvis	12.97	5.68	20.31
Viral diseases excluding chronic hepatitis/HIV	Immunology and infection	Kidney and renal pelvis	3.73	2.77	4.68
Ankylosing spondylitis	Musculoskeletal	Kidney and renal pelvis	7.42	4.64	10.62
Enteropathic arthropathy	Musculoskeletal	Kidney and renal pelvis	4.38	3.71	5.36
Osteoporosis	Musculoskeletal	Kidney and renal pelvis	2.52	1.76	3.29
Spinal stenosis	Musculoskeletal	Kidney and renal pelvis	3.09	1.87	4.3
Disorders of autonomic nervous system	Neurological	Kidney and renal pelvis	3	2.44	3.9
Intracerebral haemorrhage	Neurological	Kidney and renal pelvis	2.13	1.68	2.59
Intracranial hypertension	Neurological	Kidney and renal pelvis	2	1.75	2.32
Sleep apnoea	Otorhinolaryngological	Kidney and renal pelvis	2.46	1.75	3.22
Bronchiectasis	Pulmonary	Kidney and renal pelvis	2.86	2.65	3.1
COPD	Pulmonary	Kidney and renal pelvis	4.33	3.88	4.77
Pleural effusion	Pulmonary	Kidney and renal pelvis	11.47	8.34	15.34
Pneumothorax	Pulmonary	Kidney and renal pelvis	2.2	1.53	3.06
Pulmonary collapse excluding pneumothorax	Pulmonary	Kidney and renal pelvis	10.78	8.56	13.26
Pulmonary embolism	Pulmonary	Kidney and renal pelvis	6.54	4.89	8.5
Respiratory failure	Pulmonary	Kidney and renal pelvis	7.5	4.64	10.98
Acute kidney injury	Renal	Kidney and renal pelvis	11.19	9.81	12.92
Glomerulonephritis	Renal	Kidney and renal pelvis	6	3.05	9.85
Obstructive and reflux uropathy	Renal	Kidney and renal pelvis	2.87	1.86	4.11
Urinary incontinence	Renal	Kidney and renal pelvis	2.48	2.06	2.9
Bifascicular block	Cardiovascular	Leukaemia	2.22	2	2.44
Heart failure	Cardiovascular	Leukaemia	4.35	3.17	5.63
Multiple valve disease	Cardiovascular	Leukaemia	7.7	5.5	12.83
Myocardial infarction	Cardiovascular	Leukaemia	2.64	1.41	4.06
Nonrheumatic mitral valve disorders	Cardiovascular	Leukaemia	13	1.31	25.89
Other cardiomyopathy	Cardiovascular	Leukaemia	4.16	1.66	6.67
Pericardial effusion noninflammatory	Cardiovascular	Leukaemia	8.4	2.6	14.2
Peripheral arterial disease	Cardiovascular	Leukaemia	3.78	2.9	4.77
Raynaud's syndrome	Cardiovascular	Leukaemia	3.35	2.73	4
Right bundle branch block	Cardiovascular	Leukaemia	2.22	1.91	2.59
Secondary pulmonary hypertension	Cardiovascular	Leukaemia	6	5.09	7.25
Stroke NOS	Cardiovascular	Leukaemia	2.68	1.07	4.35
Trifascicular block	Cardiovascular	Leukaemia	2.67	1.17	4.17
Unstable angina	Cardiovascular	Leukaemia	3.51	2.21	4.81
Ventricular tachycardia	Cardiovascular	Leukaemia	2.41	1.1	3.75
Diabetes	Endocrine	Leukaemia	2.14	1.9	2.39
Diabetic neurological complications	Endocrine	Leukaemia	12.16	11.74	12.59
Diabetic ophthalmic complications	Endocrine	Leukaemia	7.95	6.28	9.66
Fatty liver	Gastrointestinal	Leukaemia	3.05	1.98	4.14
Hepatic failure	Gastrointestinal	Leukaemia	4.02	2.3	5.74
Portal hypertension	Gastrointestinal	Leukaemia	6.64	4.63	8.67
Agranulocytosis	Haematological	Leukaemia	112.6	102.35	125.12
Aplastic anaemias	Haematological	Leukaemia	20.17	10.87	61.73
MGUS	Haematological	Leukaemia	7	3.91	16.88
Other anaemias	Haematological	Leukaemia	7.22	6.26	8.21
Other haemolytic anaemias	Haematological	Leukaemia	96.33	40.85	305.95
Primary or idiopathic thrombocytopaenia	Haematological	Leukaemia	101	55.55	191.9
Secondary or other thrombocytopaenia	Haematological	Leukaemia	59.08	44.42	86.09
Secondary polycythaemia	Haematological	Leukaemia	4.5	2.38	9.62
Autoimmune liver disease	Immunology and infection	Leukaemia	2.48	1.91	3.48
Bacterial diseases excluding tuberculosis	Immunology and infection	Leukaemia	7.59	6.53	8.65
Chronic viral hepatitis	Immunology and infection	Leukaemia	2.83	1.25	4.44
Ear and upper respiratory tract infections	Immunology and infection	Leukaemia	9.47	5.91	13.05
Encephalitis	Immunology and infection	Leukaemia	65.5	50	81
Eye infections	Immunology and infection	Leukaemia	24.13	21.43	27.58
Immunodeficiencies	Immunology and infection	Leukaemia	100.25	50.06	217.27
Infection of anal and rectal regions	Immunology and infection	Leukaemia	13	10.57	16.51
Infection of bones and joints	Immunology and infection	Leukaemia	7.11	2.78	11.44
Infection of liver	Immunology and infection	Leukaemia	55.78	43.33	74.02
Infection of skin and subcutaneous tissues	Immunology and infection	Leukaemia	7.83	7.19	8.48
Infections of other or unspecified organs	Immunology and infection	Leukaemia	16.86	14.95	18.81
Infections of the digestive system	Immunology and infection	Leukaemia	5.55	3.66	7.52
Infections of the heart	Immunology and infection	Leukaemia	10.27	8.46	12.25
Lower respiratory tract infections	Immunology and infection	Leukaemia	23.95	21.9	26.41
Meningitis	Immunology and infection	Leukaemia	26.13	22.05	31.03
Mycoses	Immunology and infection	Leukaemia	46.43	33.26	61.54
Septicaemia	Immunology and infection	Leukaemia	53.71	47.95	60.03
Systemic sclerosis	Immunology and infection	Leukaemia	5.8	4.77	7.32
Urinary tract infections	Immunology and infection	Leukaemia	3.16	2.67	3.67
Viral diseases excluding chronic hepatitis/HIV	Immunology and infection	Leukaemia	36.59	35.32	37.86
Bell's palsy	Neurological	Leukaemia	5.72	4.36	8.04
Intracerebral haemorrhage	Neurological	Leukaemia	2.5	1.8	3.22
Intracranial hypertension	Neurological	Leukaemia	3.88	3.38	4.49
Peripheral neuropathies	Neurological	Leukaemia	2.58	1.32	3.88
Subarachnoid haemorrhage	Neurological	Leukaemia	2.2	1.56	2.91
Cataract	Ocular	Leukaemia	3.13	2.2	4.07
Posterior uveitis	Ocular	Leukaemia	88	46	130
Bronchiectasis	Pulmonary	Leukaemia	13.98	4.19	23.91
COPD	Pulmonary	Leukaemia	2.19	1.79	2.58
Other interstitial pulmonary diseases with fibrosis	Pulmonary	Leukaemia	7.73	5.34	10.64
Pleural effusion	Pulmonary	Leukaemia	12.88	10.91	15.68
Pneumothorax	Pulmonary	Leukaemia	11.4	6.25	17.5
Pulmonary collapse excluding pneumothorax	Pulmonary	Leukaemia	18.67	7.74	30.06
Pulmonary embolism	Pulmonary	Leukaemia	3.65	2.74	4.74
Respiratory failure	Pulmonary	Leukaemia	16	12.53	20.8
Acute kidney injury	Renal	Leukaemia	11.19	9.92	12.81
Polycystic ovarian syndrome	Reproductive	Leukaemia	3.25	2.46	4.48
Atrioventricular block complete	Cardiovascular	Liver and intrahepatic bile duct	3.11	3.11	3.11
Bifascicular block	Cardiovascular	Liver and intrahepatic bile duct	7.33	2.11	12.56
Ischaemic stroke	Cardiovascular	Liver and intrahepatic bile duct	2.64	2.54	2.75
Left bundle branch block	Cardiovascular	Liver and intrahepatic bile duct	2.55	1.67	3.59
Myocardial infarction	Cardiovascular	Liver and intrahepatic bile duct	2.2	1.19	3.37
Nonrheumatic aortic valve disorders	Cardiovascular	Liver and intrahepatic bile duct	4.47	4.18	4.79
Other cardiomyopathy	Cardiovascular	Liver and intrahepatic bile duct	3.01	1.09	4.93
Pericardial effusion noninflammatory	Cardiovascular	Liver and intrahepatic bile duct	3.8	1.8	5.8
Peripheral arterial disease	Cardiovascular	Liver and intrahepatic bile duct	6.51	5.68	7.54
Raynaud's syndrome	Cardiovascular	Liver and intrahepatic bile duct	5.15	1.46	8.91
Right bundle branch block	Cardiovascular	Liver and intrahepatic bile duct	7.33	6.6	8.25
Trifascicular block	Cardiovascular	Liver and intrahepatic bile duct	9.5	3.17	15.83
Unstable angina	Cardiovascular	Liver and intrahepatic bile duct	3.05	2.05	4.07
Venous thromboembolic disease	Cardiovascular	Liver and intrahepatic bile duct	8.81	3.46	14.35
Diabetic neurological complications	Endocrine	Liver and intrahepatic bile duct	9.72	8.5	10.95
Diabetic ophthalmic complications	Endocrine	Liver and intrahepatic bile duct	5.44	4.32	6.58
Alcoholic liver disease	Gastrointestinal	Liver and intrahepatic bile duct	20.4	18.06	23.25
Angiodysplasia of colon	Gastrointestinal	Liver and intrahepatic bile duct	9.5	4.5	14.5
Cholangitis	Gastrointestinal	Liver and intrahepatic bile duct	12.35	8.95	15.91
Fatty liver	Gastrointestinal	Liver and intrahepatic bile duct	16.6	12.86	20.46
Gastritis and duodenitis	Gastrointestinal	Liver and intrahepatic bile duct	2.97	1.32	4.62
Hepatic failure	Gastrointestinal	Liver and intrahepatic bile duct	31.96	29.91	34
Liver fibrosis sclerosis and cirrhosis	Gastrointestinal	Liver and intrahepatic bile duct	41.04	30.73	51.38
Oesophageal varices	Gastrointestinal	Liver and intrahepatic bile duct	68.33	44.54	93.08
Portal hypertension	Gastrointestinal	Liver and intrahepatic bile duct	29	19.41	38.71
Agranulocytosis	Haematological	Liver and intrahepatic bile duct	8.5	4.67	12.5
Aplastic anaemias	Haematological	Liver and intrahepatic bile duct	4.83	1.38	16.02
Other anaemias	Haematological	Liver and intrahepatic bile duct	9.17	8.34	10.03
Primary or idiopathic thrombocytopaenia	Haematological	Liver and intrahepatic bile duct	15	9.26	27.49
Secondary or other thrombocytopaenia	Haematological	Liver and intrahepatic bile duct	8.08	4.74	13.1
Secondary polycythaemia	Haematological	Liver and intrahepatic bile duct	2.5	1.67	5
Autoimmune liver disease	Immunology and infection	Liver and intrahepatic bile duct	44.48	29.26	67.6
Bacterial diseases excluding tuberculosis	Immunology and infection	Liver and intrahepatic bile duct	3.7	3.44	3.97
Chronic viral hepatitis	Immunology and infection	Liver and intrahepatic bile duct	58.94	47.87	70.38
HIV	Immunology and infection	Liver and intrahepatic bile duct	5.94	2.89	9.42
Infection of liver	Immunology and infection	Liver and intrahepatic bile duct	215.56	151.45	302.05
Infection of skin and subcutaneous tissues	Immunology and infection	Liver and intrahepatic bile duct	2.96	1.77	4.15
Infections of other or unspecified organs	Immunology and infection	Liver and intrahepatic bile duct	4.95	4.46	5.46
Infections of the digestive system	Immunology and infection	Liver and intrahepatic bile duct	4.93	4.06	5.87
Infections of the heart	Immunology and infection	Liver and intrahepatic bile duct	18.18	13.82	22.85
Lower respiratory tract infections	Immunology and infection	Liver and intrahepatic bile duct	8.8	7.23	10.52
Meningitis	Immunology and infection	Liver and intrahepatic bile duct	4.75	3.43	6.22
Pancreatitis	Immunology and infection	Liver and intrahepatic bile duct	5.63	2.81	8.51
Peritonitis	Immunology and infection	Liver and intrahepatic bile duct	2.18	1.43	2.95
Septicaemia	Immunology and infection	Liver and intrahepatic bile duct	9.57	6.04	13.2
Viral diseases excluding chronic hepatitis/HIV	Immunology and infection	Liver and intrahepatic bile duct	7.77	7.77	7.77
Osteoporosis	Musculoskeletal	Liver and intrahepatic bile duct	2.53	1.9	3.17
Disorders of autonomic nervous system	Neurological	Liver and intrahepatic bile duct	4.38	1.44	7.82
Intracranial hypertension	Neurological	Liver and intrahepatic bile duct	7.13	4.68	9.8
Pleural effusion	Pulmonary	Liver and intrahepatic bile duct	17.82	11.38	25.41
Pulmonary collapse excluding pneumothorax	Pulmonary	Liver and intrahepatic bile duct	30.44	13.71	47.94
Pulmonary embolism	Pulmonary	Liver and intrahepatic bile duct	2.92	1.07	4.92
Respiratory failure	Pulmonary	Liver and intrahepatic bile duct	4.8	2.73	7.27
Acute kidney injury	Renal	Liver and intrahepatic bile duct	17.94	15.84	20.6
Glomerulonephritis	Renal	Liver and intrahepatic bile duct	28.42	2.47	58.61
Pericardial effusion noninflammatory	Cardiovascular	Lung and bronchus	8.8	6.4	11.2
Peripheral arterial disease	Cardiovascular	Lung and bronchus	2.1	1.72	2.54
Raynaud's syndrome	Cardiovascular	Lung and bronchus	4.19	1.5	6.94
Hyperparathyroidism	Endocrine	Lung and bronchus	2.83	1.48	4.35
Agranulocytosis	Haematological	Lung and bronchus	7.3	6.58	8.17
Other anaemias	Haematological	Lung and bronchus	2.53	2.38	2.69
Primary or idiopathic thrombocytopaenia	Haematological	Lung and bronchus	2.43	1.55	4.4
Encephalitis	Immunology and infection	Lung and bronchus	2.5	2	3
Infection of bones and joints	Immunology and infection	Lung and bronchus	4.78	4.11	5.44
Infections of the heart	Immunology and infection	Lung and bronchus	2.64	2.36	2.96
Lower respiratory tract infections	Immunology and infection	Lung and bronchus	10.36	9.42	11.48
Meningitis	Immunology and infection	Lung and bronchus	3.88	2.58	5.29
Mycoses	Immunology and infection	Lung and bronchus	4.43	3.44	5.6
Septicaemia	Immunology and infection	Lung and bronchus	5.64	4.79	6.56
Disorders of autonomic nervous system	Neurological	Lung and bronchus	2.31	1.33	3.54
COPD	Pulmonary	Lung and bronchus	5.27	5.13	5.42
Pleural effusion	Pulmonary	Lung and bronchus	11.35	9.46	13.97
Pneumothorax	Pulmonary	Lung and bronchus	4.8	3.09	6.91
Pulmonary collapse excluding pneumothorax	Pulmonary	Lung and bronchus	9.78	8.71	11.09
Pulmonary embolism	Pulmonary	Lung and bronchus	2.69	1.94	3.58
Respiratory failure	Pulmonary	Lung and bronchus	4.7	2.81	6.98
Acute kidney injury	Renal	Lung and bronchus	2.13	1.64	2.68
Bifascicular block	Cardiovascular	Melanoma	2.11	1.56	2.67
Nonrheumatic aortic valve disorders	Cardiovascular	Melanoma	3.47	2.39	4.58
Pericardial effusion noninflammatory	Cardiovascular	Melanoma	3.2	2	4.4
Peripheral arterial disease	Cardiovascular	Melanoma	2.05	1.23	2.93
Primary pulmonary hypertension	Cardiovascular	Melanoma	4.14	2.8	5.66
Raynaud's syndrome	Cardiovascular	Melanoma	3.96	1.34	6.63
Right bundle branch block	Cardiovascular	Melanoma	2.11	1.32	2.96
Stroke NOS	Cardiovascular	Melanoma	2	1.7	2.34
Supraventricular tachycardia	Cardiovascular	Melanoma	4.07	3.33	5.17
Trifascicular block	Cardiovascular	Melanoma	2.67	1.33	4
Ventricular tachycardia	Cardiovascular	Melanoma	3.66	1.1	6.24
Diabetic neurological complications	Endocrine	Melanoma	3.27	3.08	3.47
Diabetic ophthalmic complications	Endocrine	Melanoma	2.47	2.09	2.86
Hyperparathyroidism	Endocrine	Melanoma	8.5	5.37	12.12
Obesity	Endocrine	Melanoma	2.07	1.78	2.41
Alcoholic liver disease	Gastrointestinal	Melanoma	2.14	1.12	3.22
Anorectal fistula	Gastrointestinal	Melanoma	2.04	1.48	2.61
Cholangitis	Gastrointestinal	Melanoma	3.76	3.26	4.31
Cholecystitis	Gastrointestinal	Melanoma	3.13	2.76	3.51
Cholelithiasis	Gastrointestinal	Melanoma	2.45	2.26	2.68
Diverticular disease of intestine	Gastrointestinal	Melanoma	2.4	1.29	3.52
Fatty liver	Gastrointestinal	Melanoma	2.5	1.77	3.25
Gastritis and duodenitis	Gastrointestinal	Melanoma	2.03	1.9	2.16
Gastrooesophageal reflux disease	Gastrointestinal	Melanoma	2.29	2.13	2.46
Hepatic failure	Gastrointestinal	Melanoma	2.96	1.93	3.98
Liver fibrosis sclerosis and cirrhosis	Gastrointestinal	Melanoma	2.29	1.63	2.96
Portal hypertension	Gastrointestinal	Melanoma	4.95	1.95	7.98
Ulcerative colitis	Gastrointestinal	Melanoma	2.07	1.74	2.44
Agranulocytosis	Haematological	Melanoma	6	4.71	7.41
Aplastic anaemias	Haematological	Melanoma	2.5	1.01	7.99
Other anaemias	Haematological	Melanoma	3.41	3.26	3.56
Primary or idiopathic thrombocytopaenia	Haematological	Melanoma	6	3.21	11.49
Secondary or other thrombocytopaenia	Haematological	Melanoma	3.85	2.17	6.33
Thrombophilia	Haematological	Melanoma	3.93	2.78	6.22
Bacterial diseases excluding tuberculosis	Immunology and infection	Melanoma	3.04	2.95	3.13
Chronic viral hepatitis	Immunology and infection	Melanoma	2.19	2.07	2.34
Ear and upper respiratory tract infections	Immunology and infection	Melanoma	2.64	2.35	2.93
Encephalitis	Immunology and infection	Melanoma	6	1.5	10.5
HIV	Immunology and infection	Melanoma	3.38	2.84	4.15
Infection of bones and joints	Immunology and infection	Melanoma	3.56	2.56	4.56
Infection of skin and subcutaneous tissues	Immunology and infection	Melanoma	4.19	4.1	4.28
Infections of other or unspecified organs	Immunology and infection	Melanoma	2.8	2.42	3.17
Infections of the digestive system	Immunology and infection	Melanoma	3.43	3.12	3.8
Infections of the heart	Immunology and infection	Melanoma	5.27	4.65	5.98
Lower respiratory tract infections	Immunology and infection	Melanoma	3.92	3.58	4.33
Lupus erythematosus local and systemic	Immunology and infection	Melanoma	2.7	1.69	6.75
Meningitis	Immunology and infection	Melanoma	6.38	4.87	8.08
Mycoses	Immunology and infection	Melanoma	6	4.05	8.2
Pancreatitis	Immunology and infection	Melanoma	4.11	2.14	6.13
Peritonitis	Immunology and infection	Melanoma	2.31	2.04	2.6
Septicaemia	Immunology and infection	Melanoma	7.29	6.8	7.85
Urinary tract infections	Immunology and infection	Melanoma	2.64	2.51	2.78
Viral diseases excluding chronic hepatitis/HIV	Immunology and infection	Melanoma	3.18	3.14	3.23
Ankylosing spondylitis	Musculoskeletal	Melanoma	2.5	1.7	3.44
Enteropathic arthropathy	Musculoskeletal	Melanoma	4.53	3.8	5.56
Bell's palsy	Neurological	Melanoma	4.33	3.24	6.15
Disorders of autonomic nervous system	Neurological	Melanoma	2.85	1.83	4.18
Epilepsy	Neurological	Melanoma	2.45	2.04	2.88
Intracerebral haemorrhage	Neurological	Melanoma	2.88	2.47	3.3
Intracranial hypertension	Neurological	Melanoma	6	4.73	7.46
Postviral fatigue syndrome neurasthenia and fibromyalgia	Neurological	Melanoma	2.67	2.49	2.86
Macular degeneration	Ocular	Melanoma	2.86	2.19	4.03
Hypertrophy of nasal turbinates	Otorhinolaryngological	Melanoma	2.21	2	2.42
Bronchiectasis	Pulmonary	Melanoma	2.79	1.4	4.2
COPD	Pulmonary	Melanoma	2.05	1.96	2.15
Pleural effusion	Pulmonary	Melanoma	6.59	5.59	8.01
Pulmonary collapse excluding pneumothorax	Pulmonary	Melanoma	6	5.27	6.88
Pulmonary embolism	Pulmonary	Melanoma	5.65	3.44	8.15
Acute kidney injury	Renal	Melanoma	5	4.23	5.93
Glomerulonephritis	Renal	Melanoma	5.32	1.91	9.51
Obstructive and reflux uropathy	Renal	Melanoma	2.33	1.87	2.99
Urinary incontinence	Renal	Melanoma	2.56	2.13	2.98
Urolithiasis	Renal	Melanoma	2.19	1.95	2.48
Dysmenorrhoea	Reproductive	Melanoma	2.59	2.3	2.88
Endometrial hyperplasia and hypertrophy	Reproductive	Melanoma	3.45	2.85	4.12
Endometriosis	Reproductive	Melanoma	2.69	1.85	3.54
Female infertility	Reproductive	Melanoma	4.29	3.73	5.02
Male infertility	Reproductive	Melanoma	3.5	1.83	5.17
Menorrhagia and polymenorrhoea	Reproductive	Melanoma	2.95	2.89	3.02
Polycystic ovarian syndrome	Reproductive	Melanoma	4.25	2.61	6.45
Atrial fibrillation	Cardiovascular	Multiple myeloma	3.01	2.59	3.43
Heart failure	Cardiovascular	Multiple myeloma	3.23	2.13	4.4
Multiple valve disease	Cardiovascular	Multiple myeloma	3.2	2.29	5.33
Nonrheumatic mitral valve disorders	Cardiovascular	Multiple myeloma	2	1.62	2.56
Other cardiomyopathy	Cardiovascular	Multiple myeloma	2.62	1.72	3.52
Right bundle branch block	Cardiovascular	Multiple myeloma	4.78	1.22	8.46
Venous thromboembolic disease	Cardiovascular	Multiple myeloma	3.27	2.68	3.93
Diabetic neurological complications	Endocrine	Multiple myeloma	5.43	4.79	6.08
Diabetic ophthalmic complications	Endocrine	Multiple myeloma	3.44	3.04	3.85
Hyperparathyroidism	Endocrine	Multiple myeloma	5	4.15	6.14
Cholangitis	Gastrointestinal	Multiple myeloma	2.1	1.92	2.3
Hepatic failure	Gastrointestinal	Multiple myeloma	2.15	1.57	2.74
Agranulocytosis	Haematological	Multiple myeloma	68.5	61.68	76.7
Aplastic anaemias	Haematological	Multiple myeloma	19.33	8	61.6
MGUS	Haematological	Multiple myeloma	42.57	16.95	109.47
Other anaemias	Haematological	Multiple myeloma	5.28	3.39	7.18
Other haemolytic anaemias	Haematological	Multiple myeloma	2.67	1.33	8.27
Primary or idiopathic thrombocytopaenia	Haematological	Multiple myeloma	34.57	19.67	65.03
Secondary or other thrombocytopaenia	Haematological	Multiple myeloma	21.85	16.68	31.58
Secondary polycythaemia	Haematological	Multiple myeloma	19	2.69	47.97
Bacterial diseases excluding tuberculosis	Immunology and infection	Multiple myeloma	7.88	7.35	8.43
Chronic viral hepatitis	Immunology and infection	Multiple myeloma	2.31	2.16	2.47
Ear and upper respiratory tract infections	Immunology and infection	Multiple myeloma	4.92	3.66	6.18
Encephalitis	Immunology and infection	Multiple myeloma	45.5	43	48
Eye infections	Immunology and infection	Multiple myeloma	13.13	10.1	16.57
HIV	Immunology and infection	Multiple myeloma	3	2.51	3.71
Infection of bones and joints	Immunology and infection	Multiple myeloma	70.33	57	83.67
Infection of liver	Immunology and infection	Multiple myeloma	5	3.37	7.15
Infection of skin and subcutaneous tissues	Immunology and infection	Multiple myeloma	4.85	4.51	5.2
Infections of other or unspecified organs	Immunology and infection	Multiple myeloma	8.13	7.6	8.69
Infections of the digestive system	Immunology and infection	Multiple myeloma	4.55	3.88	5.28
Infections of the heart	Immunology and infection	Multiple myeloma	17.09	13.67	20.79
Lower respiratory tract infections	Immunology and infection	Multiple myeloma	20.27	18.53	22.36
Meningitis	Immunology and infection	Multiple myeloma	21.5	19.01	24.67
Mycoses	Immunology and infection	Multiple myeloma	19.57	10.59	29.37
Septicaemia	Immunology and infection	Multiple myeloma	41.64	37.77	45.95
Urinary tract infections	Immunology and infection	Multiple myeloma	12.59	11.27	13.97
Viral diseases excluding chronic hepatitis/HIV	Immunology and infection	Multiple myeloma	13.41	12.27	14.55
Osteoporosis	Musculoskeletal	Multiple myeloma	6.17	1.46	10.88
Scoliosis	Musculoskeletal	Multiple myeloma	43	38.13	49.24
Spinal stenosis	Musculoskeletal	Multiple myeloma	5.13	3.83	6.43
Bell's palsy	Neurological	Multiple myeloma	4.5	2.68	7.08
Dementia	Neurological	Multiple myeloma	2.7	1.07	4.87
Disorders of autonomic nervous system	Neurological	Multiple myeloma	5.77	2.99	9.2
Intracranial hypertension	Neurological	Multiple myeloma	4.38	3.29	5.6
Peripheral neuropathies	Neurological	Multiple myeloma	11.01	9.62	12.57
COPD	Pulmonary	Multiple myeloma	2.74	2.55	2.94
Pleural effusion	Pulmonary	Multiple myeloma	9.65	7.09	12.83
Pulmonary collapse excluding pneumothorax	Pulmonary	Multiple myeloma	17.56	7.41	28.14
Pulmonary embolism	Pulmonary	Multiple myeloma	3.42	2.95	4.06
Respiratory failure	Pulmonary	Multiple myeloma	5.9	4.92	7.38
Acute kidney injury	Renal	Multiple myeloma	16.75	12.9	21.14
Glomerulonephritis	Renal	Multiple myeloma	3.53	1.54	6.04
Abdominal aortic aneurysm	Cardiovascular	Non-Hodgkin lymphoma	2.58	2.02	3.49
Atrial fibrillation	Cardiovascular	Non-Hodgkin lymphoma	3.2	1.92	4.49
Atrioventricular block complete	Cardiovascular	Non-Hodgkin lymphoma	5.11	2.89	7.33
Atrioventricular block first degree	Cardiovascular	Non-Hodgkin lymphoma	5.11	4.16	6.59
Atrioventricular block second degree	Cardiovascular	Non-Hodgkin lymphoma	5.22	5.11	5.33
Dilated cardiomyopathy	Cardiovascular	Non-Hodgkin lymphoma	5.73	4.35	7.13
Heart failure	Cardiovascular	Non-Hodgkin lymphoma	3.9	3.18	4.72
Hypertrophic cardiomyopathy	Cardiovascular	Non-Hodgkin lymphoma	5.9	3.05	9.92
Left bundle branch block	Cardiovascular	Non-Hodgkin lymphoma	4.73	3.08	6.69
Multiple valve disease	Cardiovascular	Non-Hodgkin lymphoma	9.4	1.67	20.71
Myocardial infarction	Cardiovascular	Non-Hodgkin lymphoma	3.16	2.28	4.27
Nonrheumatic aortic valve disorders	Cardiovascular	Non-Hodgkin lymphoma	6.8	2.4	11.26
Other cardiomyopathy	Cardiovascular	Non-Hodgkin lymphoma	4.98	3.96	6.01
Pericardial effusion noninflammatory	Cardiovascular	Non-Hodgkin lymphoma	6.4	5	7.8
Peripheral arterial disease	Cardiovascular	Non-Hodgkin lymphoma	4.95	3.63	6.42
Primary pulmonary hypertension	Cardiovascular	Non-Hodgkin lymphoma	5.57	4.69	6.68
Raynaud's syndrome	Cardiovascular	Non-Hodgkin lymphoma	5.31	4.72	5.96
Secondary pulmonary hypertension	Cardiovascular	Non-Hodgkin lymphoma	4.33	2.14	6.78
Stroke NOS	Cardiovascular	Non-Hodgkin lymphoma	2.93	1.93	4
Trifascicular block	Cardiovascular	Non-Hodgkin lymphoma	2.83	2.5	3.17
Unstable angina	Cardiovascular	Non-Hodgkin lymphoma	2.39	1.84	2.95
Venous thromboembolic disease	Cardiovascular	Non-Hodgkin lymphoma	2.95	2.42	3.54
Ventricular tachycardia	Cardiovascular	Non-Hodgkin lymphoma	2.34	1.41	3.3
Diabetes	Endocrine	Non-Hodgkin lymphoma	2.37	1.99	2.75
Diabetic neurological complications	Endocrine	Non-Hodgkin lymphoma	11.42	6.67	16.18
Diabetic ophthalmic complications	Endocrine	Non-Hodgkin lymphoma	7.41	4.33	10.53
Hyperparathyroidism	Endocrine	Non-Hodgkin lymphoma	41.83	13.9	72.15
Barretts oesophagus	Gastrointestinal	Non-Hodgkin lymphoma	2.72	1.94	3.57
Cholangitis	Gastrointestinal	Non-Hodgkin lymphoma	2.63	2.41	2.88
Cholecystitis	Gastrointestinal	Non-Hodgkin lymphoma	2.1	1.96	2.24
Coeliac disease	Gastrointestinal	Non-Hodgkin lymphoma	3.52	2.25	4.82
Crohns disease	Gastrointestinal	Non-Hodgkin lymphoma	2.69	1.39	4.01
Fatty liver	Gastrointestinal	Non-Hodgkin lymphoma	3.15	2.95	3.37
Gastritis and duodenitis	Gastrointestinal	Non-Hodgkin lymphoma	2.69	2.16	3.23
Hepatic failure	Gastrointestinal	Non-Hodgkin lymphoma	4.43	3.41	5.46
Liver fibrosis sclerosis and cirrhosis	Gastrointestinal	Non-Hodgkin lymphoma	2.06	1.7	2.41
Oesophageal varices	Gastrointestinal	Non-Hodgkin lymphoma	3.25	2.55	4
Portal hypertension	Gastrointestinal	Non-Hodgkin lymphoma	7.27	3.18	11.4
Agranulocytosis	Haematological	Non-Hodgkin lymphoma	77	67.02	88.54
Aplastic anaemias	Haematological	Non-Hodgkin lymphoma	63.17	22.72	204.68
MGUS	Haematological	Non-Hodgkin lymphoma	5.71	2.89	14.08
Other anaemias	Haematological	Non-Hodgkin lymphoma	5.28	4.85	5.72
Other haemolytic anaemias	Haematological	Non-Hodgkin lymphoma	83	44.16	254.64
Primary or idiopathic thrombocytopaenia	Haematological	Non-Hodgkin lymphoma	60.71	42.39	106.36
Secondary or other thrombocytopaenia	Haematological	Non-Hodgkin lymphoma	32.85	19.56	53
Secondary polycythaemia	Haematological	Non-Hodgkin lymphoma	7	4.53	14.14
Thrombophilia	Haematological	Non-Hodgkin lymphoma	4.21	1.52	8.14
Autoimmune liver disease	Immunology and infection	Non-Hodgkin lymphoma	3.81	2.84	5.45
Bacterial diseases excluding tuberculosis	Immunology and infection	Non-Hodgkin lymphoma	5.52	5.21	5.82
Chronic viral hepatitis	Immunology and infection	Non-Hodgkin lymphoma	2.22	1.74	2.72
Ear and upper respiratory tract infections	Immunology and infection	Non-Hodgkin lymphoma	4.72	4.37	5.08
Encephalitis	Immunology and infection	Non-Hodgkin lymphoma	34	27	41
Eye infections	Immunology and infection	Non-Hodgkin lymphoma	10.63	9.03	12.56
HIV	Immunology and infection	Non-Hodgkin lymphoma	4.56	1.91	7.54
Immunodeficiencies	Immunology and infection	Non-Hodgkin lymphoma	217.5	129.3	450.7
Infection of bones and joints	Immunology and infection	Non-Hodgkin lymphoma	3.56	2	5.11
Infection of liver	Immunology and infection	Non-Hodgkin lymphoma	18.67	15.2	24.07
Infection of skin and subcutaneous tissues	Immunology and infection	Non-Hodgkin lymphoma	7.35	5.79	8.93
Infections of other or unspecified organs	Immunology and infection	Non-Hodgkin lymphoma	9.52	9.02	10.04
Infections of the digestive system	Immunology and infection	Non-Hodgkin lymphoma	4.93	3.85	6.08
Infections of the heart	Immunology and infection	Non-Hodgkin lymphoma	8.55	7.71	9.52
Lower respiratory tract infections	Immunology and infection	Non-Hodgkin lymphoma	14.85	13.51	16.45
Lupus erythematosus local and systemic	Immunology and infection	Non-Hodgkin lymphoma	12.35	3.11	35.48
Meningitis	Immunology and infection	Non-Hodgkin lymphoma	15.75	13.07	18.93
Mycoses	Immunology and infection	Non-Hodgkin lymphoma	24.14	16.87	32.42
Non-acute cystitis	Immunology and infection	Non-Hodgkin lymphoma	3.6	1.38	6.12
Peritonitis	Immunology and infection	Non-Hodgkin lymphoma	2.01	1.66	2.36
Septicaemia	Immunology and infection	Non-Hodgkin lymphoma	32.5	30.03	35.3
Systemic sclerosis	Immunology and infection	Non-Hodgkin lymphoma	7.8	6.09	10.16
Urinary tract infections	Immunology and infection	Non-Hodgkin lymphoma	5.62	4.49	6.79
Viral diseases excluding chronic hepatitis/HIV	Immunology and infection	Non-Hodgkin lymphoma	15.09	12.27	17.91
Osteoporosis	Musculoskeletal	Non-Hodgkin lymphoma	2.86	2.61	3.1
Spinal stenosis	Musculoskeletal	Non-Hodgkin lymphoma	2	1.78	2.22
Dementia	Neurological	Non-Hodgkin lymphoma	2.2	1.63	3.21
Disorders of autonomic nervous system	Neurological	Non-Hodgkin lymphoma	3.85	1.29	6.83
Epilepsy	Neurological	Non-Hodgkin lymphoma	2.04	1.81	2.29
Intracranial hypertension	Neurological	Non-Hodgkin lymphoma	3.75	2.58	5.04
Peripheral neuropathies	Neurological	Non-Hodgkin lymphoma	3.28	2.67	3.95
Postviral fatigue syndrome neurasthenia and fibromyalgia	Neurological	Non-Hodgkin lymphoma	3.2	2.36	4.05
Anterior and intermediate uveitis	Ocular	Non-Hodgkin lymphoma	2.67	1.28	4.06
Cataract	Ocular	Non-Hodgkin lymphoma	2	1.38	2.63
Macular degeneration	Ocular	Non-Hodgkin lymphoma	3.71	2.22	5.87
Posterior uveitis	Ocular	Non-Hodgkin lymphoma	11	10	12
Bronchiectasis	Pulmonary	Non-Hodgkin lymphoma	8.17	6	10.41
COPD	Pulmonary	Non-Hodgkin lymphoma	3.7	2.78	4.62
Other interstitial pulmonary diseases with fibrosis	Pulmonary	Non-Hodgkin lymphoma	9.18	7.49	11.5
Pleural effusion	Pulmonary	Non-Hodgkin lymphoma	15.41	11.72	20.09
Pneumothorax	Pulmonary	Non-Hodgkin lymphoma	3.6	2.48	5.02
Pulmonary collapse excluding pneumothorax	Pulmonary	Non-Hodgkin lymphoma	10.56	8.16	13.22
Pulmonary embolism	Pulmonary	Non-Hodgkin lymphoma	10.12	5.86	14.86
Respiratory failure	Pulmonary	Non-Hodgkin lymphoma	5.4	3.89	7.36
Acute kidney injury	Renal	Non-Hodgkin lymphoma	11.19	9.78	12.95
Obstructive and reflux uropathy	Renal	Non-Hodgkin lymphoma	9	7.3	11.45
Urolithiasis	Renal	Non-Hodgkin lymphoma	2.68	2.38	3.05
Female infertility	Reproductive	Non-Hodgkin lymphoma	3.43	2.84	4.16
Trifascicular block	Cardiovascular	Oesophagus	2.5	1.67	3.33
Venous thromboembolic disease	Cardiovascular	Oesophagus	2.29	1.89	2.73
Diabetic neurological complications	Endocrine	Oesophagus	2.14	2	2.28
Angiodysplasia of colon	Gastrointestinal	Oesophagus	5	2.5	7.5
Barretts oesophagus	Gastrointestinal	Oesophagus	21.58	18.9	24.85
Hepatic failure	Gastrointestinal	Oesophagus	3	1.85	4.15
Oesophageal varices	Gastrointestinal	Oesophagus	2.75	1.66	3.88
Oesophagitis and oesophageal ulcer	Gastrointestinal	Oesophagus	3.84	3.52	4.19
Agranulocytosis	Haematological	Oesophagus	8.5	7.26	9.91
Aplastic anaemias	Haematological	Oesophagus	3	1.8	9
Other anaemias	Haematological	Oesophagus	5.43	4.46	6.43
Secondary or other thrombocytopaenia	Haematological	Oesophagus	2.15	1.54	3.22
Encephalitis	Immunology and infection	Oesophagus	2.5	1.5	3.5
Infection of skin and subcutaneous tissues	Immunology and infection	Oesophagus	2.21	1.42	3
Infections of the heart	Immunology and infection	Oesophagus	6.36	5.33	7.5
Lower respiratory tract infections	Immunology and infection	Oesophagus	7.35	6.72	8.1
Meningitis	Immunology and infection	Oesophagus	8.13	6.9	9.61
Mycoses	Immunology and infection	Oesophagus	8.57	4.93	12.57
Septicaemia	Immunology and infection	Oesophagus	10.79	9.34	12.34
Urinary tract infections	Immunology and infection	Oesophagus	2.23	1.39	3.08
Osteoporosis	Musculoskeletal	Oesophagus	2.23	1.95	2.51
Scoliosis	Musculoskeletal	Oesophagus	2.25	1.24	3.33
Pleural effusion	Pulmonary	Oesophagus	17.18	14.31	21.15
Pneumothorax	Pulmonary	Oesophagus	4.6	2.54	7.05
Pulmonary collapse excluding pneumothorax	Pulmonary	Oesophagus	2.56	1.65	3.53
Pulmonary embolism	Pulmonary	Oesophagus	3.08	2.06	4.24
Respiratory failure	Pulmonary	Oesophagus	2.8	2.14	3.69
Acute kidney injury	Renal	Oesophagus	5	4.23	5.93
Obstructive and reflux uropathy	Renal	Oesophagus	5.87	4.52	7.7
Atrioventricular block complete	Cardiovascular	Oropharynx	3.78	2.67	4.89
Atrioventricular block first degree	Cardiovascular	Oropharynx	3.78	3.06	4.89
Atrioventricular block second degree	Cardiovascular	Oropharynx	3.78	3.33	4.22
Bifascicular block	Cardiovascular	Oropharynx	3.56	3.44	3.67
Dilated cardiomyopathy	Cardiovascular	Oropharynx	3.09	2.31	3.88
Hypertrophic cardiomyopathy	Cardiovascular	Oropharynx	2.85	1.34	4.92
Ischaemic stroke	Cardiovascular	Oropharynx	5	3.63	6.38
Left bundle branch block	Cardiovascular	Oropharynx	3.09	2.18	4.21
Multiple valve disease	Cardiovascular	Oropharynx	4.7	3.36	7.83
Nonrheumatic aortic valve disorders	Cardiovascular	Oropharynx	3.53	3.28	3.82
Nonrheumatic mitral valve disorders	Cardiovascular	Oropharynx	2.53	1.53	3.76
Other cardiomyopathy	Cardiovascular	Oropharynx	2.58	2.49	2.67
Pericardial effusion noninflammatory	Cardiovascular	Oropharynx	5.6	3.4	7.8
Peripheral arterial disease	Cardiovascular	Oropharynx	5.02	3.87	6.33
Primary pulmonary hypertension	Cardiovascular	Oropharynx	6.86	4.75	9.25
Raynaud's syndrome	Cardiovascular	Oropharynx	6.54	5.72	7.44
Right bundle branch block	Cardiovascular	Oropharynx	3.22	2.5	4.03
Secondary pulmonary hypertension	Cardiovascular	Oropharynx	4.33	2.14	6.78
Stroke NOS	Cardiovascular	Oropharynx	4.29	3.86	4.81
Supraventricular tachycardia	Cardiovascular	Oropharynx	2.28	1.52	3.24
Transient ischaemic attack	Cardiovascular	Oropharynx	2.45	2.18	2.71
Trifascicular block	Cardiovascular	Oropharynx	4.17	3.83	4.5
Unstable angina	Cardiovascular	Oropharynx	2.44	1.93	2.96
Venous thromboembolic disease	Cardiovascular	Oropharynx	2.27	1.94	2.65
Diabetic neurological complications	Endocrine	Oropharynx	3.84	3.29	4.39
Diabetic ophthalmic complications	Endocrine	Oropharynx	3.1	2.73	3.5
Hyperparathyroidism	Endocrine	Oropharynx	4.5	3.6	5.65
Hypo or hyperthyroidism	Endocrine	Oropharynx	2.8	2.15	3.52
Alcoholic liver disease	Gastrointestinal	Oropharynx	8.44	7.58	9.52
Barretts oesophagus	Gastrointestinal	Oropharynx	10.74	9.53	12.25
Cholangitis	Gastrointestinal	Oropharynx	2.53	2.16	2.93
Cholecystitis	Gastrointestinal	Oropharynx	2.08	1.57	2.6
Cholelithiasis	Gastrointestinal	Oropharynx	2.09	1.82	2.39
Crohns disease	Gastrointestinal	Oropharynx	4.17	2.77	5.57
Diverticular disease of intestine	Gastrointestinal	Oropharynx	2.13	2.09	2.17
Fatty liver	Gastrointestinal	Oropharynx	6.79	5.89	7.75
Gastritis and duodenitis	Gastrointestinal	Oropharynx	2.78	2.48	3.09
Hepatic failure	Gastrointestinal	Oropharynx	12.09	9.2	14.98
Liver fibrosis sclerosis and cirrhosis	Gastrointestinal	Oropharynx	11.55	8.62	14.48
Oesophageal varices	Gastrointestinal	Oropharynx	7.75	4.07	11.54
Oesophagitis and oesophageal ulcer	Gastrointestinal	Oropharynx	3.67	3.29	4.09
Portal hypertension	Gastrointestinal	Oropharynx	7.32	6.77	7.9
Agranulocytosis	Haematological	Oropharynx	13.4	8.43	18.64
Aplastic anaemias	Haematological	Oropharynx	2.17	1.26	6.54
Other anaemias	Haematological	Oropharynx	5.97	4.68	7.28
Primary or idiopathic thrombocytopaenia	Haematological	Oropharynx	6.14	4	11.05
Secondary or other thrombocytopaenia	Haematological	Oropharynx	4.15	3.16	6.02
Secondary polycythaemia	Haematological	Oropharynx	3.25	1.56	7.11
Autoimmune liver disease	Immunology and infection	Oropharynx	3.14	1.8	5.04
Bacterial diseases excluding tuberculosis	Immunology and infection	Oropharynx	5.21	4.65	5.78
Chronic viral hepatitis	Immunology and infection	Oropharynx	2.47	2.33	2.63
Ear and upper respiratory tract infections	Immunology and infection	Oropharynx	11.47	10.89	12.07
Infection of bones and joints	Immunology and infection	Oropharynx	7.89	3.56	12.22
Infection of liver	Immunology and infection	Oropharynx	6.33	2.09	11.24
Infection of skin and subcutaneous tissues	Immunology and infection	Oropharynx	7.75	7.17	8.34
Infections of other or unspecified organs	Immunology and infection	Oropharynx	5.93	5.27	6.6
Infections of the digestive system	Immunology and infection	Oropharynx	3.4	2.9	3.94
Infections of the heart	Immunology and infection	Oropharynx	19.73	14.64	25.14
Lower respiratory tract infections	Immunology and infection	Oropharynx	13.97	12.71	15.48
Meningitis	Immunology and infection	Oropharynx	17.88	15.77	20.55
Mycoses	Immunology and infection	Oropharynx	21.43	14.41	29.34
Pancreatitis	Immunology and infection	Oropharynx	4.67	1.44	7.94
Peritonitis	Immunology and infection	Oropharynx	2.65	2.47	2.85
Septicaemia	Immunology and infection	Oropharynx	17.57	16.37	18.96
Urinary tract infections	Immunology and infection	Oropharynx	2.69	2.48	2.91
Viral diseases excluding chronic hepatitis/HIV	Immunology and infection	Oropharynx	2.55	2.05	3.05
Osteoporosis	Musculoskeletal	Oropharynx	5.58	5.35	5.81
Bell's palsy	Neurological	Oropharynx	2.94	2.03	4.35
Dementia	Neurological	Oropharynx	2.7	1.43	4.51
Disorders of autonomic nervous system	Neurological	Oropharynx	2.92	2.23	3.94
Epilepsy	Neurological	Oropharynx	2.38	1.8	2.98
Essential tremor	Neurological	Oropharynx	4	3.24	5.09
Intracerebral haemorrhage	Neurological	Oropharynx	2.69	2.23	3.17
Subarachnoid haemorrhage	Neurological	Oropharynx	2.27	1.9	2.72
Cataract	Ocular	Oropharynx	2.23	1.95	2.52
COPD	Pulmonary	Oropharynx	3.81	2.99	4.63
Other interstitial pulmonary diseases with fibrosis	Pulmonary	Oropharynx	4.18	1.88	6.77
Pleural effusion	Pulmonary	Oropharynx	14.65	12.32	17.91
Pneumothorax	Pulmonary	Oropharynx	6.8	4.92	9.25
Pulmonary collapse excluding pneumothorax	Pulmonary	Oropharynx	10.11	8.72	11.76
Pulmonary embolism	Pulmonary	Oropharynx	3.04	2.26	3.96
Respiratory failure	Pulmonary	Oropharynx	11	9.13	13.79
Acute kidney injury	Renal	Oropharynx	8	7.08	9.17
Obstructive and reflux uropathy	Renal	Oropharynx	4	1.96	6.37
Endometrial hyperplasia and hypertrophy	Reproductive	Oropharynx	2.09	1.7	2.52
Ischaemic stroke	Cardiovascular	Ovary	2.4	1.76	3.05
Pericardial effusion noninflammatory	Cardiovascular	Ovary	4.2	4	4.4
Secondary pulmonary hypertension	Cardiovascular	Ovary	2.67	1.15	4.33
Stroke NOS	Cardiovascular	Ovary	2.18	1.97	2.44
Trifascicular block	Cardiovascular	Ovary	2	1.5	2.5
Unstable angina	Cardiovascular	Ovary	2.21	1.2	3.23
Venous thromboembolic disease	Cardiovascular	Ovary	6.84	4.06	9.78
Diabetes	Endocrine	Ovary	2.44	2.13	2.75
Diabetic neurological complications	Endocrine	Ovary	9	8.5	9.5
Diabetic ophthalmic complications	Endocrine	Ovary	6.02	5.21	6.86
Hypo or hyperthyroidism	Endocrine	Ovary	2.46	2.23	2.76
Obesity	Endocrine	Ovary	3.71	3.1	4.4
Angiodysplasia of colon	Gastrointestinal	Ovary	6.5	3.5	9.5
Cholangitis	Gastrointestinal	Ovary	4.78	4.24	5.39
Cholecystitis	Gastrointestinal	Ovary	3.65	3.11	4.2
Cholelithiasis	Gastrointestinal	Ovary	3.69	2.9	4.53
Diverticular disease of intestine	Gastrointestinal	Ovary	2.64	1.64	3.63
Fatty liver	Gastrointestinal	Ovary	4.23	3.33	5.16
Hepatic failure	Gastrointestinal	Ovary	6.37	5.22	7.52
Oesophageal varices	Gastrointestinal	Ovary	5.92	2.25	9.67
Portal hypertension	Gastrointestinal	Ovary	9.5	5.49	13.55
Ulcerative colitis	Gastrointestinal	Ovary	2.66	1.3	4.08
Agranulocytosis	Haematological	Ovary	27.5	24.46	31.09
Aplastic anaemias	Haematological	Ovary	10.17	6.07	30.53
MGUS	Haematological	Ovary	4.71	3	11
Other anaemias	Haematological	Ovary	15.76	15.15	16.42
Other haemolytic anaemias	Haematological	Ovary	4.33	2.3	13.3
Primary or idiopathic thrombocytopaenia	Haematological	Ovary	8.57	5.96	15.04
Secondary or other thrombocytopaenia	Haematological	Ovary	6.69	4.18	10.6
Autoimmune liver disease	Immunology and infection	Ovary	2.95	1.59	4.84
Bacterial diseases excluding tuberculosis	Immunology and infection	Ovary	7.1	6.09	8.12
Encephalitis	Immunology and infection	Ovary	8	6.5	9.5
Infection of bones and joints	Immunology and infection	Ovary	11.89	11.67	12.11
Infection of liver	Immunology and infection	Ovary	2.44	1.19	3.95
Infection of skin and subcutaneous tissues	Immunology and infection	Ovary	5.06	4.29	5.84
Infections of other or unspecified organs	Immunology and infection	Ovary	5.4	5.1	5.71
Infections of the digestive system	Immunology and infection	Ovary	5.2	4.69	5.79
Infections of the heart	Immunology and infection	Ovary	8.27	6.93	9.75
Lower respiratory tract infections	Immunology and infection	Ovary	6.83	5.68	8.09
Meningitis	Immunology and infection	Ovary	11.63	10.15	13.47
Mycoses	Immunology and infection	Ovary	11.29	9.87	13.17
Peritonitis	Immunology and infection	Ovary	3.8	3.08	4.53
Septicaemia	Immunology and infection	Ovary	19.5	16.67	22.53
Urinary tract infections	Immunology and infection	Ovary	12.05	10.44	13.72
Viral diseases excluding chronic hepatitis/HIV	Immunology and infection	Ovary	2.91	2.05	3.77
Osteoarthritis excluding spine	Musculoskeletal	Ovary	2.17	1.98	2.37
Osteoporosis	Musculoskeletal	Ovary	4.94	4.17	5.72
Rheumatoid arthritis	Musculoskeletal	Ovary	2.63	1.78	3.51
Scoliosis	Musculoskeletal	Ovary	3.88	2.93	4.95
Spinal stenosis	Musculoskeletal	Ovary	2.35	1.78	2.91
Epilepsy	Neurological	Ovary	2.81	2.51	3.13
Essential tremor	Neurological	Ovary	2.6	1.73	3.69
Intracerebral haemorrhage	Neurological	Ovary	3.06	1.62	4.53
Intracranial hypertension	Neurological	Ovary	8.5	4.46	12.81
Peripheral neuropathies	Neurological	Ovary	2.33	1.8	2.91
Postviral fatigue syndrome neurasthenia and fibromyalgia	Neurological	Ovary	4.94	3.76	6.12
Subarachnoid haemorrhage	Neurological	Ovary	3.93	1.72	6.29
Asthma	Pulmonary	Ovary	2.24	1.95	2.54
Bronchiectasis	Pulmonary	Ovary	2.67	1.85	3.51
COPD	Pulmonary	Ovary	3.13	1.9	4.36
Pleural effusion	Pulmonary	Ovary	34.41	28.21	42.83
Pneumothorax	Pulmonary	Ovary	3.2	1.38	5.29
Pulmonary collapse excluding pneumothorax	Pulmonary	Ovary	9.78	8.71	11.09
Pulmonary embolism	Pulmonary	Ovary	9.58	8.28	11.34
Respiratory failure	Pulmonary	Ovary	5.3	2.36	8.68
Acute kidney injury	Renal	Ovary	12.06	9.62	14.89
Obstructive and reflux uropathy	Renal	Ovary	35.27	28.61	44.86
Urinary incontinence	Renal	Ovary	4.31	4.04	4.58
Urolithiasis	Renal	Ovary	5.79	4.95	6.76
Dysmenorrhoea	Reproductive	Ovary	2.41	1.86	2.97
Endometrial hyperplasia and hypertrophy	Reproductive	Ovary	2.18	1.7	2.7
Endometriosis	Reproductive	Ovary	3.35	1.65	5.04
Female infertility	Reproductive	Ovary	2.43	2.1	2.86
Polycystic ovarian syndrome	Reproductive	Ovary	4.75	3.7	6.43
Venous thromboembolic disease	Cardiovascular	Pancreas	5.47	4.65	6.41
Diabetes	Endocrine	Pancreas	2.38	1.24	3.52
Diabetic neurological complications	Endocrine	Pancreas	14.19	9.02	19.37
Diabetic ophthalmic complications	Endocrine	Pancreas	8.65	8.16	9.2
Hyperparathyroidism	Endocrine	Pancreas	9.83	3.96	16.27
Cholangitis	Gastrointestinal	Pancreas	8.88	8.16	9.71
Fatty liver	Gastrointestinal	Pancreas	2.83	2.1	3.58
Hepatic failure	Gastrointestinal	Pancreas	3.74	2.07	5.41
Oesophageal varices	Gastrointestinal	Pancreas	9.92	4.49	15.48
Portal hypertension	Gastrointestinal	Pancreas	7.55	6.71	8.41
Agranulocytosis	Haematological	Pancreas	11.3	10.27	12.56
Aplastic anaemias	Haematological	Pancreas	6	3.48	18.12
Other anaemias	Haematological	Pancreas	5.04	3.38	6.72
Primary or idiopathic thrombocytopaenia	Haematological	Pancreas	4.29	2.81	7.69
Secondary or other thrombocytopaenia	Haematological	Pancreas	2.31	1.63	3.47
Thrombophilia	Haematological	Pancreas	11.93	8.43	18.92
Autoimmune liver disease	Immunology and infection	Pancreas	2.86	1.38	4.85
Bacterial diseases excluding tuberculosis	Immunology and infection	Pancreas	3.22	3.1	3.35
Encephalitis	Immunology and infection	Pancreas	6	3	9
Eye infections	Immunology and infection	Pancreas	2.25	1.48	3.09
Infection of liver	Immunology and infection	Pancreas	5.33	2.6	8.62
Infection of skin and subcutaneous tissues	Immunology and infection	Pancreas	2.25	2.2	2.3
Infections of other or unspecified organs	Immunology and infection	Pancreas	3.95	2.59	5.33
Infections of the digestive system	Immunology and infection	Pancreas	3.1	2.54	3.7
Infections of the heart	Immunology and infection	Pancreas	4.36	2.17	6.63
Lower respiratory tract infections	Immunology and infection	Pancreas	5.77	4.71	6.94
Meningitis	Immunology and infection	Pancreas	7.5	4.45	10.79
Mycoses	Immunology and infection	Pancreas	10.29	8.1	12.9
Pancreatitis	Immunology and infection	Pancreas	21.41	11.92	31.13
Septicaemia	Immunology and infection	Pancreas	23	20.84	25.4
Urinary tract infections	Immunology and infection	Pancreas	2.36	2.03	2.7
Viral diseases excluding chronic hepatitis/HIV	Immunology and infection	Pancreas	2.73	1.64	3.82
Intracranial hypertension	Neurological	Pancreas	2.25	1.48	3.09
Pleural effusion	Pulmonary	Pancreas	12.65	8.54	17.57
Pneumothorax	Pulmonary	Pancreas	2.4	1.18	3.82
Pulmonary collapse excluding pneumothorax	Pulmonary	Pancreas	19.33	5.98	33.17
Pulmonary embolism	Pulmonary	Pancreas	4.62	3.35	6.1
Acute kidney injury	Renal	Pancreas	7.13	2.98	11.49
Obstructive and reflux uropathy	Renal	Pancreas	5.6	4.14	7.52
Urolithiasis	Renal	Pancreas	2.91	2.51	3.38
Obstructive and reflux uropathy	Renal	Prostate	2	1.29	2.88
Heart failure	Cardiovascular	Small intestine	3.04	2.54	3.6
Peripheral arterial disease	Cardiovascular	Small intestine	4.88	1.05	8.86
Stroke NOS	Cardiovascular	Small intestine	4.7	3.34	6.16
Diabetic neurological complications	Endocrine	Small intestine	4.45	2.5	6.41
Diabetic ophthalmic complications	Endocrine	Small intestine	2.72	2.09	3.36
Hyperparathyroidism	Endocrine	Small intestine	21.33	9.24	34.65
Angiodysplasia of colon	Gastrointestinal	Small intestine	29	21.5	36.5
Cholangitis	Gastrointestinal	Small intestine	3.39	2.77	4.06
Cholecystitis	Gastrointestinal	Small intestine	2.55	1.86	3.24
Crohns disease	Gastrointestinal	Small intestine	34.72	33.23	36.34
Diverticular disease of intestine	Gastrointestinal	Small intestine	2.66	1.71	3.61
Fatty liver	Gastrointestinal	Small intestine	6.51	3.82	9.25
Gastritis and duodenitis	Gastrointestinal	Small intestine	2.14	1.74	2.55
Hepatic failure	Gastrointestinal	Small intestine	10.65	6.15	15.15
Oesophageal varices	Gastrointestinal	Small intestine	19.67	17.78	21.83
Agranulocytosis	Haematological	Small intestine	12.9	1.5	24.56
Other anaemias	Haematological	Small intestine	11.42	10.16	12.72
Secondary or other thrombocytopaenia	Haematological	Small intestine	8.85	5.96	13.58
Bacterial diseases excluding tuberculosis	Immunology and infection	Small intestine	7.44	5.3	9.59
Immunodeficiencies	Immunology and infection	Small intestine	790.5	527	1581
Infection of anal and rectal regions	Immunology and infection	Small intestine	19.8	2.99	38.26
Infection of skin and subcutaneous tissues	Immunology and infection	Small intestine	4.21	3.62	4.8
Infections of other or unspecified organs	Immunology and infection	Small intestine	7.73	5.76	9.73
Infections of the digestive system	Immunology and infection	Small intestine	8.38	5.88	11
Lower respiratory tract infections	Immunology and infection	Small intestine	13.67	3.43	24.14
Mycoses	Immunology and infection	Small intestine	6.14	4.06	8.48
Pancreatitis	Immunology and infection	Small intestine	2.7	1.66	3.78
Peritonitis	Immunology and infection	Small intestine	5.09	1.57	8.65
Septicaemia	Immunology and infection	Small intestine	11.36	10.6	12.23
Urinary tract infections	Immunology and infection	Small intestine	8.77	7.14	10.44
Viral diseases excluding chronic hepatitis/HIV	Immunology and infection	Small intestine	2.64	1.95	3.32
Osteoporosis	Musculoskeletal	Small intestine	3.04	2.09	4
Essential tremor	Neurological	Small intestine	3	2.5	3.75
Multiple sclerosis	Neurological	Small intestine	3.44	2.65	4.89
COPD	Pulmonary	Small intestine	3.88	3.13	4.63
Pleural effusion	Pulmonary	Small intestine	13.76	9.83	18.58
Pulmonary collapse excluding pneumothorax	Pulmonary	Small intestine	6.33	3.09	9.73
Pulmonary embolism	Pulmonary	Small intestine	2.73	1.07	4.53
Respiratory failure	Pulmonary	Small intestine	4.3	1.48	7.47
Acute kidney injury	Renal	Small intestine	6.25	2.67	10.03
Obstructive and reflux uropathy	Renal	Small intestine	28.8	9.38	50.62
Urinary incontinence	Renal	Small intestine	3.48	2.97	3.98
Urolithiasis	Renal	Small intestine	6.34	4.14	8.7
Coronary heart disease NOS	Cardiovascular	Spinal cord and nervous system	2.95	1.26	4.64
Dilated cardiomyopathy	Cardiovascular	Spinal cord and nervous system	33.27	31.5	35.18
Hypertrophic cardiomyopathy	Cardiovascular	Spinal cord and nervous system	36.6	28.03	52.41
Other cardiomyopathy	Cardiovascular	Spinal cord and nervous system	18.07	5.92	30.26
Sick sinus syndrome	Cardiovascular	Spinal cord and nervous system	52.86	41.11	74
Supraventricular tachycardia	Cardiovascular	Spinal cord and nervous system	16.66	9.17	25.63
Venous thromboembolic disease	Cardiovascular	Spinal cord and nervous system	7.84	6.8	9.06
Ventricular tachycardia	Cardiovascular	Spinal cord and nervous system	16.66	8.15	25.32
Diabetic neurological complications	Endocrine	Spinal cord and nervous system	4.14	1.52	6.76
Obesity	Endocrine	Spinal cord and nervous system	5.26	4.23	6.42
Anorectal fistula	Gastrointestinal	Spinal cord and nervous system	2.37	2.22	2.53
Gastritis and duodenitis	Gastrointestinal	Spinal cord and nervous system	4.76	3.4	6.13
Gastrooesophageal reflux disease	Gastrointestinal	Spinal cord and nervous system	10.38	8.16	12.64
Oesophagitis and oesophageal ulcer	Gastrointestinal	Spinal cord and nervous system	4.42	3.47	5.41
Ulcerative colitis	Gastrointestinal	Spinal cord and nervous system	35.77	32.72	39.44
Other anaemias	Haematological	Spinal cord and nervous system	6.49	4.48	8.51
Bacterial diseases excluding tuberculosis	Immunology and infection	Spinal cord and nervous system	12.38	6.13	18.65
Ear and upper respiratory tract infections	Immunology and infection	Spinal cord and nervous system	17.58	3.03	32.17
HIV	Immunology and infection	Spinal cord and nervous system	6.81	5.74	8.38
Infection of skin and subcutaneous tissues	Immunology and infection	Spinal cord and nervous system	9.83	7.43	12.24
Infections of other or unspecified organs	Immunology and infection	Spinal cord and nervous system	10.2	1.65	18.79
Infections of the digestive system	Immunology and infection	Spinal cord and nervous system	16.15	14.84	17.68
Infections of the heart	Immunology and infection	Spinal cord and nervous system	10.64	9.61	11.84
Lower respiratory tract infections	Immunology and infection	Spinal cord and nervous system	13.12	10.13	16.34
Lupus erythematosus local and systemic	Immunology and infection	Spinal cord and nervous system	178.1	111.23	445.34
Peritonitis	Immunology and infection	Spinal cord and nervous system	10.25	8.91	11.66
Septicaemia	Immunology and infection	Spinal cord and nervous system	27.64	7.78	47.79
Urinary tract infections	Immunology and infection	Spinal cord and nervous system	10.23	6.62	13.88
Enthesopathies and synovial disorders	Musculoskeletal	Spinal cord and nervous system	2.29	1.95	2.64
Osteoarthritis excluding spine	Musculoskeletal	Spinal cord and nervous system	2.81	1.59	4.04
Osteoporosis	Musculoskeletal	Spinal cord and nervous system	53.33	49.13	57.55
Rheumatoid arthritis	Musculoskeletal	Spinal cord and nervous system	11.23	2.04	20.54
Intracerebral haemorrhage	Neurological	Spinal cord and nervous system	6.88	6.47	7.34
Migraine	Neurological	Spinal cord and nervous system	11.65	2.19	21.12
Peripheral neuropathies	Neurological	Spinal cord and nervous system	3.11	1.93	4.33
Postviral fatigue syndrome neurasthenia and fibromyalgia	Neurological	Spinal cord and nervous system	5.86	1.26	10.47
Hypertrophy of nasal turbinates	Otorhinolaryngological	Spinal cord and nervous system	27.74	20.47	35
Nasal polyp	Otorhinolaryngological	Spinal cord and nervous system	5.63	2.98	8.29
Sleep apnoea	Otorhinolaryngological	Spinal cord and nervous system	41.48	19.86	63.9
Asthma	Pulmonary	Spinal cord and nervous system	17.9	17.33	18.48
Bronchiectasis	Pulmonary	Spinal cord and nervous system	10.98	10.17	11.9
Pulmonary collapse excluding pneumothorax	Pulmonary	Spinal cord and nervous system	96.89	56.51	139.69
Respiratory failure	Pulmonary	Spinal cord and nervous system	11	9.16	13.75
Urinary incontinence	Renal	Spinal cord and nervous system	8.59	8.05	9.13
Dysmenorrhoea	Reproductive	Spinal cord and nervous system	411.62	314.29	509.93
Erectile dysfunction	Reproductive	Spinal cord and nervous system	5.75	3.92	7.62
Venous thromboembolic disease	Cardiovascular	Stomach	2.87	1.79	4.01
Diabetic neurological complications	Endocrine	Stomach	2.52	1.73	3.32
Barretts oesophagus	Gastrointestinal	Stomach	8.7	6.74	10.89
Cholangitis	Gastrointestinal	Stomach	2.76	2.31	3.25
Gastritis and duodenitis	Gastrointestinal	Stomach	2.14	1.66	2.62
Hepatic failure	Gastrointestinal	Stomach	2.78	2.33	3.24
Oesophagitis and oesophageal ulcer	Gastrointestinal	Stomach	2.63	2.42	2.87
Portal hypertension	Gastrointestinal	Stomach	5.09	4.59	5.61
Agranulocytosis	Haematological	Stomach	9.4	6.81	12.18
Other anaemias	Haematological	Stomach	7.13	6.19	8.09
Primary or idiopathic thrombocytopaenia	Haematological	Stomach	2.29	1.36	4.24
Secondary or other thrombocytopaenia	Haematological	Stomach	2.85	2.16	4.12
Infection of bones and joints	Immunology and infection	Stomach	3.89	1.44	6.33
Infection of liver	Immunology and infection	Stomach	2.67	1.41	4.21
Infections of the heart	Immunology and infection	Stomach	5.36	3.16	7.65
Lower respiratory tract infections	Immunology and infection	Stomach	4.25	3.37	5.21
Meningitis	Immunology and infection	Stomach	6.75	5.92	7.79
Mycoses	Immunology and infection	Stomach	8.43	4.52	12.69
Septicaemia	Immunology and infection	Stomach	10.14	8.33	12.06
Disorders of autonomic nervous system	Neurological	Stomach	4.54	2.6	6.99
Pleural effusion	Pulmonary	Stomach	8.65	7.28	10.57
[truncated: 275 more rows]

## Sheet: Supplementary Data 6
Supplementary Data 6. Cumulative burden of health conditions in cancer survivors stratified by 26 cancer types according to follow-up time (1 year to 10 years). Cumulative burden is shown as mean number of events per 100 individuals.
[truncated: 1,442 more rows]

[truncated: 9 more sheets: Supplementary Data 7, Supplementary Data 8, Supplementary Data 9, Supplementary Data 10, Supplementary Data 11, Supplementary Data 12, Supplementary Data 13, Supplementary Data 14, Supplementary Data 15]
